# Supplementary material for: Recent Polygenic Adaptation in Heavily Fished Malawi Cichlids
Source: Mol Ecol. 2026 Jun 22;35(12):e70443. doi: 10.1111/mec.70443 (PMC13284802; doi:10.1111/mec.70443)
Supplement: Supplementary file 2 — Table S1: Metadata of sequenced specimens of Copadichromis mloto , used in this study. Including sampling location, sequencing depth, assigned population, C. mloto clade & NCBI SRA accession numbers. Individuals also sampled for differential gene expression analysis (RNA‐seq) are indicated. [file MEC-35-e70443-s004.csv]

Supplementary Table S1: Metadata of sequenced specimens of Copadichromis mloto, used in this study. Including sampling location, sequencing depth, assigned population, C. mloto clade & NCBI SRA accession numbers. Individuals also sampled for differential gene expression analysis (RNA-seq) are indicated.
sequence_id	genus	species	seks	seq_depth	Individual sampled for DEA	Population	clade	collection_period	Biosample	BioProject
cichlid6779865	Copadichromis	mloto	U	16.14		Namiasi_Palm_Beach	mloto_B	2017	SAMEA117805282	PRJEB20078
cichlid6779866	Copadichromis	mloto	U	14.57		Namiasi_Palm_Beach	mloto_A	2017	SAMEA117805283	PRJEB20078
cichlid6779867	Copadichromis	mloto	U	18.68		Namiasi_Palm_Beach	mloto_C	2017	SAMEA117805284	PRJEB20078
cichlid6779868	Copadichromis	mloto	U	17.98		Namiasi_Palm_Beach	mloto_B	2017	SAMEA117805285	PRJEB20078
cichlid6779869	Copadichromis	mloto	U	15.55		Namiasi_Palm_Beach	mloto_B	2017	SAMEA117805286	PRJEB20078
cichlid6779870	Copadichromis	mloto	U	16.03		Namiasi_Palm_Beach	mloto_B	2017	SAMEA117805287	PRJEB20078
cichlid6779871	Copadichromis	mloto	U	17.65		Namiasi_Palm_Beach	mloto_B	2017	SAMEA117805288	PRJEB20078
cichlid6779872	Copadichromis	mloto	U	18.21		Namiasi_Palm_Beach	mloto_B	2017	SAMEA117805289	PRJEB20078
cichlid6779873	Copadichromis	mloto	U	15.08		Namiasi_Palm_Beach	mloto_B	2017	SAMEA117805290	PRJEB20078
cichlid6779874	Copadichromis	mloto	U	17.07		Namiasi_Palm_Beach	mloto_A	2017	SAMEA117805291	PRJEB20078
cichlid6779875	Copadichromis	mloto	U	15.73		Namiasi_Palm_Beach	mloto_A	2017	SAMEA117805292	PRJEB20078
cichlid6779876	Copadichromis	mloto	U	15.86		Namiasi_Palm_Beach	mloto_B	2017	SAMEA117805293	PRJEB20078
cichlid6779877	Copadichromis	mloto	U	18.21		Namiasi_Palm_Beach	mloto_B	2017	SAMEA117805294	PRJEB20078
cichlid6779878	Copadichromis	mloto	U	16.63		Namiasi_Palm_Beach	mloto_B	2017	SAMEA117805295	PRJEB20078
cichlid6779879	Copadichromis	mloto	U	18.78		Namiasi_Palm_Beach	mloto_B	2017	SAMEA117805296	PRJEB20078
cichlid6779880	Copadichromis	mloto	U	16.63		Namiasi_Palm_Beach	mloto_B	2017	SAMEA117805297	PRJEB20078
cichlid6779881	Copadichromis	mloto	U	18.94		Namiasi_Palm_Beach	mloto_B	2017	SAMEA117805298	PRJEB20078
cichlid6779882	Copadichromis	mloto	U	15.81		Namiasi_Palm_Beach	mloto_B	2017	SAMEA117805299	PRJEB20078
cichlid6779883	Copadichromis	mloto	U	17.93		Namiasi_Palm_Beach	mloto_B	2017	SAMEA117805300	PRJEB20078
cichlid6779884	Copadichromis	mloto	U	15.48		Namiasi_Palm_Beach	mloto_B	2017	SAMEA117805301	PRJEB20078
cichlid6779885	Copadichromis	mloto	U	16.63		Namiasi_Palm_Beach	mloto_B	2017	SAMEA117805302	PRJEB20078
cichlid6779886	Copadichromis	mloto	U	14.96		Namiasi_Palm_Beach	mloto_B	2017	SAMEA117805303	PRJEB20078
cichlid6779887	Copadichromis	mloto	U	16.57		Namiasi_Palm_Beach	mloto_B	2017	SAMEA117805304	PRJEB20078
cichlid6779888	Copadichromis	mloto	U	16.43		Namiasi_Palm_Beach	mloto_B	2017	SAMEA117805305	PRJEB20078
cichlid6779919	Copadichromis	mloto	M	17.89	YES	Lake_Malombe	mloto_A	2017	SAMEA117805336	PRJEB20078
cichlid6779920	Copadichromis	mloto	M	16.73	YES	Lake_Malombe	mloto_A	2017	SAMEA117805337	PRJEB20078
cichlid6779921	Copadichromis	mloto	M	15.43	YES	Lake_Malombe	mloto_A	2017	SAMEA117805338	PRJEB20078
cichlid6779922	Copadichromis	mloto	M	16.11	YES	Lake_Malombe	mloto_A	2017	SAMEA117805339	PRJEB20078
cichlid6779923	Copadichromis	mloto	M	15.23	YES	Lake_Malombe	mloto_A	2017	SAMEA117805340	PRJEB20078
cichlid6779924	Copadichromis	mloto	F	15.77		Lake_Malombe	mloto_A	2017	SAMEA117805341	PRJEB20078
cichlid6779925	Copadichromis	mloto	M	15.91	YES	Lake_Malombe	mloto_A	2017	SAMEA117805342	PRJEB20078
cichlid6779926	Copadichromis	mloto	M	17.27		Lake_Malombe	mloto_A	2017	SAMEA117805343	PRJEB20078
cichlid6779927	Copadichromis	mloto	M	16.32		Lake_Malombe	mloto_A	2017	SAMEA117805344	PRJEB20078
cichlid6779930	Copadichromis	mloto	M	16.11		Lake_Malombe	mloto_A	2017	SAMEA117805347	PRJEB20078
cichlid6779931	Copadichromis	mloto	M	14.55		Lake_Malombe	mloto_A	2017	SAMEA117805348	PRJEB20078
cichlid6779932	Copadichromis	mloto	M	16.34		Lake_Malombe	mloto_A	2017	SAMEA117805349	PRJEB20078
cichlid6779933	Copadichromis	mloto	M	16.92		Lake_Malombe	mloto_A	2017	SAMEA117805350	PRJEB20078
cichlid6779934	Copadichromis	mloto	M	17.29		Lake_Malombe	mloto_A	2017	SAMEA117805351	PRJEB20078
cichlid6779935	Copadichromis	mloto	M	18.23		Lake_Malombe	mloto_A	2017	SAMEA117805352	PRJEB20078
cichlid6779943	Copadichromis	mloto	F	16.37		Lake_Malombe	mloto_A	2017	SAMEA117805359	PRJEB20078
cichlid6779957	Copadichromis	mloto	F	17.05		Lake_Malombe	mloto_A	2017	SAMEA117805371	PRJEB20078
cichlid6779958	Copadichromis	mloto	F	18.77		Lake_Malombe	mloto_A	2017	SAMEA117805372	PRJEB20078
cichlid6779959	Copadichromis	mloto	F	18.06		Lake_Malombe	mloto_A	2017	SAMEA117805373	PRJEB20078
cichlid6779961	Copadichromis	mloto	F	17.15		Lake_Malombe	mloto_A	2017	SAMEA117805374	PRJEB20078
cichlid6779973	Copadichromis	mloto	M	17.57		Msaka	mloto_C	2017	SAMEA117805385	PRJEB20078
cichlid6779974	Copadichromis	mloto	M	16.67		Msaka	mloto_C	2017	SAMEA117805386	PRJEB20078
cichlid6779975	Copadichromis	mloto	M	17.62		Msaka	mloto_C	2017	SAMEA117805387	PRJEB20078
cichlid6779976	Copadichromis	mloto	M	17.62		Msaka	mloto_C	2017	SAMEA117805388	PRJEB20078
cichlid6779977	Copadichromis	mloto	M	18.79		Msaka	admixed	2017	SAMEA117805389	PRJEB20078
cichlid6779978	Copadichromis	mloto	M	18.02		Msaka	mloto_C	2017	SAMEA117805390	PRJEB20078
cichlid6779979	Copadichromis	mloto	M	15.33		Msaka	mloto_C	2017	SAMEA117805391	PRJEB20078
cichlid6779980	Copadichromis	mloto	M	15.29		Msaka	mloto_C	2017	SAMEA117805392	PRJEB20078
cichlid6779981	Copadichromis	mloto	M	15.05		Msaka	mloto_C	2017	SAMEA117805393	PRJEB20078
cichlid6779982	Copadichromis	mloto	M	17.05		Msaka	mloto_C	2017	SAMEA117805394	PRJEB20078
cichlid6779983	Copadichromis	mloto	M	16.42		Msaka	mloto_C	2017	SAMEA117805395	PRJEB20078
cichlid6779984	Copadichromis	mloto	M	15.49		Msaka	mloto_C	2017	SAMEA117805396	PRJEB20078
cichlid6779985	Copadichromis	mloto	M	14.25		Msaka	mloto_C	2017	SAMEA117805397	PRJEB20078
cichlid6779986	Copadichromis	mloto	M	17.18		Msaka	mloto_C	2017	SAMEA117805398	PRJEB20078
cichlid6779987	Copadichromis	mloto	M	13.67		Msaka	mloto_C	2017	SAMEA117805399	PRJEB20078
cichlid6779988	Copadichromis	mloto	M	13.69		Msaka	mloto_C	2017	SAMEA117805400	PRJEB20078
cichlid6779989	Copadichromis	mloto	M	15.26		Msaka	mloto_C	2017	SAMEA117805401	PRJEB20078
cichlid6779990	Copadichromis	mloto	M	14.23		Msaka	mloto_C	2017	SAMEA117805402	PRJEB20078
cichlid6780004	Copadichromis	mloto	M	13.13	YES	Msaka	mloto_C	2017	SAMEA117805416	PRJEB20078
cichlid6780005	Copadichromis	mloto	M	15.77	YES	Msaka	mloto_C	2017	SAMEA117805417	PRJEB20078
cichlid6780006	Copadichromis	mloto	M	16	YES	Msaka	mloto_C	2017	SAMEA117805418	PRJEB20078
cichlid6780007	Copadichromis	mloto	M	17.61	YES	Msaka	mloto_C	2017	SAMEA117805419	PRJEB20078
cichlid6780008	Copadichromis	mloto	M	15.34	YES	Msaka	mloto_C	2017	SAMEA117805420	PRJEB20078
cichlid6780009	Copadichromis	mloto	M	17.11	YES	Msaka	mloto_C	2017	SAMEA117805421	PRJEB20078
cichlid6978974	Copadichromis	mloto	M	18.01		Makanjila	mloto_C	2017	SAMEA117805465	PRJEB21343
cichlid6978975	Copadichromis	mloto	M	18.07		Makanjila	mloto_C	2017	SAMEA117805466	PRJEB21343
cichlid6993932	Copadichromis	virginalis	U	13.75		Nkhata_Bay	virginalis	2016	SAMEA117805510	PRJEB21343
cichlid6993933	Copadichromis	virginalis	U	17.32		Nkhata_Bay	virginalis	2016	SAMEA117805512	PRJEB21343
cichlid6993934	Copadichromis	virginalis	U	15.02		Nkhata_Bay	virginalis	2016	SAMEA117805513	PRJEB21343
cichlid6993935	Copadichromis	virginalis	U	17.73		Nkhata_Bay	virginalis	2016	SAMEA117805514	PRJEB21343
cichlid6993936	Copadichromis	virginalis	U	13.84		Nkhata_Bay	virginalis	2016	SAMEA117805515	PRJEB21343
cichlid6993937	Copadichromis	virginalis	U	16.59		Nkhata_Bay	virginalis	2016	SAMEA117805516	PRJEB21343
cichlid6993938	Copadichromis	virginalis	U	14.16		Nkhata_Bay	virginalis	2016	SAMEA117805517	PRJEB21343
cichlid6993939	Copadichromis	virginalis	U	14.23		Nkhata_Bay	virginalis	2016	SAMEA117805518	PRJEB21343
cichlid6993940	Copadichromis	virginalis	U	14.24		Nkhata_Bay	virginalis	2016	SAMEA117805519	PRJEB21343
cichlid6993941	Copadichromis	virginalis	U	17.07		Nkhata_Bay	virginalis	2016	SAMEA117805520	PRJEB21343
cichlid6993942	Copadichromis	virginalis	U	15.14		Nkhata_Bay	virginalis	2016	SAMEA117805521	PRJEB21343
cichlid6993943	Copadichromis	virginalis	U	16.9		Nkhata_Bay	virginalis	2016	SAMEA117805522	PRJEB21343
cichlid6993944	Copadichromis	virginalis	U	18.05		Nkhata_Bay	virginalis	2016	SAMEA117805523	PRJEB21343
cichlid6993945	Copadichromis	virginalis	U	16.03		Nkhata_Bay	virginalis	2016	SAMEA117805524	PRJEB21343
cichlid6993946	Copadichromis	virginalis	U	15.25		Nkhata_Bay	virginalis	2016	SAMEA117805525	PRJEB21343
cichlid6993947	Copadichromis	virginalis	U	16.41		Nkhata_Bay	virginalis	2016	SAMEA117805526	PRJEB21343
cichlid6993948	Copadichromis	virginalis	U	14.22		Nkhata_Bay	virginalis	2016	SAMEA117805527	PRJEB21343
cichlid7020325	Copadichromis	mloto	M	17.01		Lake_Malombe	mloto_A	2017	SAMEA117806061	PRJEB21343
cichlid7020326	Copadichromis	mloto	M	17.26		Lake_Malombe	mloto_A	2017	SAMEA117806062	PRJEB21343
cichlid7020327	Copadichromis	mloto	M	16.77		Lake_Malombe	mloto_A	2017	SAMEA117806063	PRJEB21343
cichlid7020328	Copadichromis	mloto	M	13.69		Lake_Malombe	mloto_A	2017	SAMEA117806064	PRJEB21343
cichlid7020329	Copadichromis	mloto	M	17.05		Lake_Malombe	mloto_A	2017	SAMEA117806065	PRJEB21343
cichlid7020330	Copadichromis	mloto	M	16.11		Lake_Malombe	mloto_A	2017	SAMEA117806066	PRJEB21343
cichlid7020331	Copadichromis	mloto	M	17.45		Lake_Malombe	mloto_A	2017	SAMEA117806067	PRJEB21343
cichlid7020343	Copadichromis	mloto	M	16		Msaka	admixed	2017	SAMEA117806078	PRJEB21343
cichlid7020344	Copadichromis	mloto	M	16.17		Msaka	mloto_C	2017	SAMEA117806079	PRJEB21343
cichlid7020376	Copadichromis	mloto	M	15.92		Malembo	mloto_A	2017	SAMEA117806105	PRJEB21343
cichlid7050677	Copadichromis	mloto	M	19.78		Chimwala	mloto_A	2017	SAMEA117806176	PRJEB21343
CICHM16429596	Copadichromis	mloto	M	35.78		Nankhwali_trawler	mloto_B	2016	SAMEA4033260	PRJEB15289
CICHM16429597	Copadichromis	mloto	M	36.23		Nankhwali_trawler	mloto_C	2016	SAMEA4032047	PRJEB15289
CICHM16429598	Copadichromis	virginalis	U	32.65		Nkhata_Bay	virginalis	2016	SAMEA4033261	PRJEB15289
CICHM16429601	Copadichromis	mloto	M	34.09		Makanjila	mloto_C	2017	SAMEA4032049	PRJEB15289
CICHM16429602	Copadichromis	mloto	M	31.74		Makanjila	mloto_C	2017	SAMEA4033263	PRJEB15289
CICHM16429603	Copadichromis	mloto	M	36.86		Makanjila	mloto_C	2017	SAMEA4032050	PRJEB15289
CICHM16429736	Copadichromis	virginalis	U	40.75		Nkhata_Bay	virginalis	2016	SAMEA4032130	PRJEB15289
CICHM16429737	Copadichromis	virginalis	U	35.76		Nkhata_Bay	virginalis	2016	SAMEA4033323	PRJEB15289
CICHM16429738	Copadichromis	virginalis	U	34.78		Nkhata_Bay	virginalis	2016	SAMEA4032131	PRJEB15289
CICHM16429739	Copadichromis	mloto	M	42.13		Chiweta	mloto_B	2017	SAMEA4033324	PRJEB15289
CICHM16429740	Copadichromis	mloto	M	33.17		Nankhwali_trawler	mloto_C	2016	SAMEA4032132	PRJEB15289
CopAnsF17350445	Copadichromis	mloto	U	18.38		Monkey_Bay_Chenga_trawler	mloto_B	2002	SAMEA4590203	PRJEB25122Ê
CopAnsF17350446	Copadichromis	mloto	U	18.93		Monkey_Bay_Chenga_trawler	mloto_B	2002	SAMEA4590204	PRJEB25122Ê
CopAnsF17350447	Copadichromis	mloto	U	17.68		Monkey_Bay_Chenga_trawler	mloto_B	2002	SAMEA4590205	PRJEB25122Ê
CopAnsF17350448	Copadichromis	mloto	U	19.52		Monkey_Bay_Chenga_trawler	mloto_B	2002	SAMEA4590206	PRJEB25122Ê
CopAnsF17350449	Copadichromis	mloto	U	21.48		Monkey_Bay_Chenga_trawler	mloto_B	2002	SAMEA4590207	PRJEB25122Ê
CopAnsF17350450	Copadichromis	mloto	U	17.52		Monkey_Bay_Chenga_trawler	mloto_B	2002	SAMEA4590208	PRJEB25122Ê
CopAnsF17350451	Copadichromis	mloto	U	21.22		Monkey_Bay_Chenga_trawler	mloto_B	2002	SAMEA4590209	PRJEB25122Ê
CopAnsF17350452	Copadichromis	mloto	U	21.89		Monkey_Bay_Chenga_trawler	mloto_B	2002	SAMEA4590210	PRJEB25122Ê
CopAnsF17350454	Copadichromis	mloto	U	19.86		Monkey_Bay_Chenga_trawler	mloto_B	2002	SAMEA4590212	PRJEB25122Ê
CopAnsF17350455	Copadichromis	mloto	U	18.34		Monkey_Bay_Chenga_trawler	mloto_B	2002	SAMEA4590213	PRJEB25122Ê
CopAnsF17350456	Copadichromis	mloto	U	18		Lake_Malombe	mloto_B	2002	SAMEA4590214	PRJEB25122Ê
CopAnsF17350457	Copadichromis	mloto	U	19.85		Monkey_Bay_Chenga_trawler	mloto_B	2002	SAMEA4590215	PRJEB25122Ê
CopAnsF17350458	Copadichromis	mloto	U	18.86		Lake_Malombe	mloto_A	2002	SAMEA4590216	PRJEB25122Ê
CopAnsF17350459	Copadichromis	mloto	U	19.77		Lake_Malombe	mloto_A	2002	SAMEA4590217	PRJEB25122Ê
CopAnsF17350461	Copadichromis	mloto	U	25.97		Lake_Malombe	mloto_A	2002	SAMEA4590219	PRJEB25122Ê
CopAnsF17350462	Copadichromis	mloto	U	21.97		Lake_Malombe	mloto_A	2002	SAMEA4590220	PRJEB25122Ê
CopAnsF17350463	Copadichromis	mloto	U	18.99		Lake_Malombe	mloto_A	2002	SAMEA4590221	PRJEB25122Ê
CopAnsF17350464	Copadichromis	mloto	U	20.2		Lake_Malombe	mloto_A	2002	SAMEA4590222	PRJEB25122Ê
CopAnsF17350465	Copadichromis	mloto	U	19.71		Lake_Malombe	mloto_A	2002	SAMEA4590223	PRJEB25122Ê
CopAnsF18116173	Copadichromis	mloto	U	13.39719113		Lake_Malombe	mloto_A	2002	SAMEA5975879	PRJEB25122Ê
CopAnsF18116174	Copadichromis	mloto	U	10.8574316		Lake_Malombe	mloto_A	2002	SAMEA5975883	PRJEB25122Ê
CopAnsF18116175	Copadichromis	mloto	U	13.97828943		Monkey_Bay_Chenga_trawler	mloto_B	2002	SAMEA5975882	PRJEB25122Ê
CopAnsF18116180	Copadichromis	mloto	U	14.51330406		Lake_Malombe	mloto_A	2002	SAMEA5975884	PRJEB25122Ê
CopAnsF18116181	Copadichromis	mloto	U	8.79483566		Lake_Malombe	mloto_A	2002	SAMEA5975886	PRJEB25122Ê
CopAnsF18116182	Copadichromis	mloto	U	12.43798189		Lake_Malombe	mloto_A	2002	SAMEA5975890	PRJEB25122Ê
CopAnsF18116183	Copadichromis	mloto	U	13.00480387		Monkey_Bay_Chenga_trawler	mloto_B	2002	SAMEA5975889	PRJEB25122Ê
CopAnsF18116188	Copadichromis	mloto	U	13.18297726		Lake_Malombe	mloto_A	2002	SAMEA5975895	PRJEB25122Ê
CopAnsF18116189	Copadichromis	mloto	U	13.17151613		Lake_Malombe	mloto_A	2002	SAMEA5975896	PRJEB25122Ê
CopAnsF18116190	Copadichromis	mloto	U	9.558753396		Lake_Malombe	mloto_A	2002	SAMEA5975898	PRJEB25122Ê
CopAnsF18116191	Copadichromis	mloto	U	13.08259642		Chilumba	mloto_C	2002	SAMEA5975897	PRJEB25122Ê
CopAnsF18116196	Copadichromis	mloto	U	9.872139057		Lake_Malombe	mloto_A	2002	SAMEA5975903	PRJEB25122Ê
CopAnsF18116197	Copadichromis	mloto	U	10.08308632		Lake_Malombe	mloto_A	2002	SAMEA5975904	PRJEB25122Ê
CopAnsF18116198	Copadichromis	mloto	U	12.18846821		Lake_Malombe	mloto_A	2002	SAMEA5975905	PRJEB25122Ê
CopAnsF18116199	Copadichromis	mloto	U	13.42274632		Chilumba	mloto_C	2002	SAMEA5975907	PRJEB25122Ê
CopAnsF18116204	Copadichromis	mloto	U	10.37984717		Lake_Malombe	mloto_A	2002	SAMEA5975911	PRJEB25122Ê
CopAnsF18116206	Copadichromis	mloto	U	10.7467016		Lake_Malombe	mloto_A	2002	SAMEA5975913	PRJEB25122Ê
CopAnsF18116207	Copadichromis	mloto	U	12.37128708		Nkhotakota	mloto_A	2002	SAMEA5975914	PRJEB25122Ê
CopAnsF18116212	Copadichromis	mloto	U	9.930473208		Lake_Malombe	mloto_A	2002	SAMEA5975920	PRJEB25122Ê
CopAnsF18116213	Copadichromis	mloto	U	11.47744557		Lake_Malombe	mloto_A	2002	SAMEA5975919	PRJEB25122Ê
CopAnsF18116214	Copadichromis	mloto	U	8.082982358		Lake_Malombe	mloto_A	2002	SAMEA5975921	PRJEB25122Ê
CopAnsF18116215	Copadichromis	mloto	U	14.73266943		Nkhotakota	mloto_A	2002	SAMEA5975922	PRJEB25122Ê
CopAnsF18116220	Copadichromis	mloto	U	11.07607868		Lake_Malombe	mloto_A	2002	SAMEA5975927	PRJEB25122Ê
CopAnsF18116221	Copadichromis	mloto	U	12.26844368		Lake_Malombe	mloto_A	2002	SAMEA5975928	PRJEB25122Ê
CopAnsF18116222	Copadichromis	mloto	U	13.14311406		Lake_Malombe	mloto_A	2002	SAMEA5975930	PRJEB25122Ê
CopAnsF18116228	Copadichromis	mloto	U	10.18262151		Lake_Malombe	mloto_A	2002	SAMEA5975935	PRJEB25122Ê
CopAnsF18116229	Copadichromis	mloto	U	10.51587849		Lake_Malombe	mloto_A	2002	SAMEA5975936	PRJEB25122Ê
CopAnsF18116234	Copadichromis	mloto	U	15.28970094		Nkhata_Bay	mloto_B	2002	SAMEA5975940	PRJEB25122Ê
CopAnsF18116236	Copadichromis	mloto	U	10.82546038		Lake_Malombe	mloto_A	2002	SAMEA5975943	PRJEB25122Ê
CopAnsF18116237	Copadichromis	mloto	U	10.42835575		Lake_Malombe	mloto_A	2002	SAMEA5975944	PRJEB25122Ê
CopAnsF18116238	Copadichromis	mloto	U	8.908541887		Lake_Malombe	mloto_A	2002	SAMEA5975946	PRJEB25122Ê
CopAnsF18116243	Copadichromis	mloto	U	15.29690887		Nkhata_Bay	mloto_B	2002	SAMEA5975950	PRJEB25122Ê
CopAnsF18116244	Copadichromis	mloto	U	9.403006981		Lake_Malombe	mloto_A	2002	SAMEA5975951	PRJEB25122Ê
CopAnsF18116245	Copadichromis	mloto	U	11.93367962		Lake_Malombe	mloto_A	2002	SAMEA5975952	PRJEB25122Ê
CopAnsF18116246	Copadichromis	mloto	U	10.62080066		Lake_Malombe	mloto_A	2002	SAMEA5975953	PRJEB25122Ê
CopAnsF18116251	Copadichromis	mloto	U	14.34934925		Mbenji_Islands	mloto_C	2002	SAMEA5975957	PRJEB25122Ê
CopAnsF18116252	Copadichromis	mloto	U	10.85861009		Lake_Malombe	mloto_A	2002	SAMEA5975959	PRJEB25122Ê
CopAnsF18116254	Copadichromis	mloto	U	10.95523047		Lake_Malombe	mloto_A	2002	SAMEA5975960	PRJEB25122Ê
CopAnsF18116256	Copadichromis	mloto	U	11.14946038		Lake_Malombe	mloto_A	2002	SAMEA5975961	PRJEB25122Ê
CopAnsF18116259	Copadichromis	mloto	U	14.63683472		Mbenji_Islands	mloto_C	2002	SAMEA5975966	PRJEB25122Ê
CopAnsF18116260	Copadichromis	mloto	U	11.04366311		Lake_Malombe	mloto_A	2002	SAMEA5975967	PRJEB25122Ê
CopAnsF18116261	Copadichromis	mloto	U	10.57885896		Lake_Malombe	mloto_A	2002	SAMEA5975968	PRJEB25122Ê
CopAnsF18116262	Copadichromis	mloto	U	13.2353083		Lake_Malombe	mloto_A	2002	SAMEA5975969	PRJEB25122Ê
CopAnsF18116268	Copadichromis	mloto	U	13.49356443		Senga_Bay	admixed	2002	SAMEA5975979	PRJEB25122Ê
CopAnsF18116269	Copadichromis	mloto	U	12.55077085		Nkhudzi_Bay	mloto_A	2002	SAMEA5975980	PRJEB25122Ê
CopAnsF18116270	Copadichromis	mloto	U	9.752424623		Nkhudzi_Bay	mloto_A	2002	SAMEA5975982	PRJEB25122Ê
CopAnsF18116273	Copadichromis	mloto	U	10.40876491		Nkhotakota	mloto_A	2002	SAMEA5975985	PRJEB25122Ê
CopAnsF18116276	Copadichromis	mloto	U	13.70974019		Senga_Bay	mloto_B	2002	SAMEA5975976	PRJEB25122Ê
CopAnsF18116277	Copadichromis	mloto	U	10.13223764		Nkhudzi_Bay	mloto_A	2002	SAMEA5975977	PRJEB25122Ê
CopAnsF18116278	Copadichromis	mloto	U	12.72746434		Nkhudzi_Bay	mloto_A	2002	SAMEA5975978	PRJEB25122Ê
CopAnsF18116280	Copadichromis	mloto	U	10.83366509		Lake_Malombe	mloto_A	2002	SAMEA5975981	PRJEB25122Ê
CopAnsF18116281	Copadichromis	mloto	U	7.189037264		Nkhotakota	mloto_A	2002	SAMEA5975988	PRJEB25122Ê
CopAnsF18116285	Copadichromis	mloto	U	10.53086377		Nkhudzi_Bay	mloto_A	2002	SAMEA5975990	PRJEB25122Ê
CopAnsF18116286	Copadichromis	mloto	U	10.79506981		Nkhudzi_Bay	mloto_A	2002	SAMEA5975992	PRJEB25122Ê
CopAnsF18116288	Copadichromis	mloto	U	10.22601283		Lake_Malombe	mloto_A	2002	SAMEA5975994	PRJEB25122Ê
CopAnsF18116293	Copadichromis	mloto	U	10.29795821		Nkhudzi_Bay	mloto_A	2002	SAMEA5975998	PRJEB25122Ê
CopAnsF18116294	Copadichromis	mloto	U	10.31909264		Nkhudzi_Bay	mloto_A	2002	SAMEA5976001	PRJEB25122Ê
CopAnsF18116296	Copadichromis	mloto	U	11.21534377		Lake_Malombe	mloto_A	2002	SAMEA5976003	PRJEB25122Ê
CopAnsF18116301	Copadichromis	mloto	U	10.18135783		Nkhudzi_Bay	mloto_A	2002	SAMEA5976007	PRJEB25122Ê
CopAnsF18116302	Copadichromis	mloto	U	9.857713019		Nkhudzi_Bay	mloto_A	2002	SAMEA5976008	PRJEB25122Ê
CopAnsF18116304	Copadichromis	mloto	U	10.65018736		Lake_Malombe	mloto_A	2002	SAMEA5976010	PRJEB25122Ê
CopAnsF18116309	Copadichromis	mloto	U	10.16255632		Nkhudzi_Bay	mloto_A	2002	SAMEA5976015	PRJEB25122Ê
CopAnsF18116310	Copadichromis	mloto	U	8.98877066		Nkhudzi_Bay	mloto_A	2002	SAMEA5976016	PRJEB25122Ê
CopAnsF18116312	Copadichromis	mloto	U	10.11578462		Monkey_Bay_Chenga_trawler	mloto_B	2002	SAMEA5976017	PRJEB25122Ê
CopAnsF18116313	Copadichromis	mloto	U	11.76188151		Nkhata_Bay	mloto_B	2002	SAMEA5976021	PRJEB25122Ê
CopAnsF18116314	Copadichromis	mloto	U	11.61603396		Nkhudzi_Bay	mloto_A	2002	SAMEA5976019	PRJEB25122Ê
CopAnsF18116317	Copadichromis	mloto	U	9.843093396		Nkhudzi_Bay	mloto_A	2002	SAMEA5976023	PRJEB25122Ê
CopAnsF18116318	Copadichromis	mloto	U	9.986587358		Nkhudzi_Bay	mloto_A	2002	SAMEA5976024	PRJEB25122Ê
CopAnsF18116320	Copadichromis	mloto	U	10.0056		Monkey_Bay_Chenga_trawler	mloto_B	2002	SAMEA5976028	PRJEB25122Ê
CopAnsF18116321	Copadichromis	mloto	U	10.56935208		Nkhata_Bay	mloto_B	2002	SAMEA5976026	PRJEB25122Ê
CopAnsF18116322	Copadichromis	mloto	U	8.685018113		Nkhudzi_Bay	mloto_A	2002	SAMEA5976027	PRJEB25122Ê
CopAnsF18116324	Copadichromis	mloto	U	13.51162075		Nkhudzi_Bay	mloto_A	2002	SAMEA5976030	PRJEB25122Ê
CopAnsF18116325	Copadichromis	mloto	U	11.06464868		Nkhudzi_Bay	mloto_A	2002	SAMEA5976032	PRJEB25122Ê
CopAnsF18116328	Copadichromis	mloto	U	9.104261038		Monkey_Bay_Chenga_trawler	mloto_B	2002	SAMEA5976034	PRJEB25122Ê
CopAnsF18116329	Copadichromis	mloto	U	7.761437547		Nkhata_Bay	mloto_B	2002	SAMEA5976036	PRJEB25122Ê
CopAnsF18116330	Copadichromis	mloto	U	10.12540132		Nkhudzi_Bay	mloto_A	2002	SAMEA5976035	PRJEB25122Ê
CopAnsF18116332	Copadichromis	mloto	U	15.04198868		Nkhudzi_Bay	mloto_A	2002	SAMEA5976038	PRJEB25122Ê
CopAnsF18116333	Copadichromis	mloto	U	7.45313434		Nkhudzi_Bay	mloto_A	2002	SAMEA5976039	PRJEB25122Ê
CopAnsF18116336	Copadichromis	mloto	U	8.859793585		Chilumba	mloto_C	2002	SAMEA5976042	PRJEB25122Ê
CopAnsF18116337	Copadichromis	mloto	U	9.186936226		Mbenji_Islands	mloto_C	2002	SAMEA5976043	PRJEB25122Ê
CopAnsF18116338	Copadichromis	mloto	U	8.434878962		Nkhudzi_Bay	mloto_A	2002	SAMEA5976044	PRJEB25122Ê
CopAnsF18116340	Copadichromis	mloto	U	10.01928623		Nkhudzi_Bay	mloto_A	2002	SAMEA5976046	PRJEB25122Ê
CopAnsF18116341	Copadichromis	mloto	U	10.43282774		Nkhudzi_Bay	mloto_A	2002	SAMEA5976047	PRJEB25122Ê
CopAnsF18116344	Copadichromis	mloto	U	9.569280283		Chilumba	mloto_C	2002	SAMEA5976048	PRJEB25122Ê
CopAnsF18116345	Copadichromis	mloto	U	10.50697613		Mbenji_Islands	mloto_C	2002	SAMEA5976050	PRJEB25122Ê
CopAnsF18116346	Copadichromis	mloto	U	12.23482981		Nkhudzi_Bay	mloto_A	2002	SAMEA5976052	PRJEB25122Ê
CopAnsF18116348	Copadichromis	mloto	U	13.01766396		Nkhudzi_Bay	mloto_A	2002	SAMEA5976053	PRJEB25122Ê
CopAnsF18116349	Copadichromis	mloto	U	10.20680406		Nkhudzi_Bay	mloto_A	2002	SAMEA5976055	PRJEB25122Ê
CopAnsF18116352	Copadichromis	mloto	U	11.45064425		Chilumba	mloto_C	2002	SAMEA5976058	PRJEB25122Ê
CopAnsF18116353	Copadichromis	mloto	U	9.747370755		Senga_Bay	mloto_B	2002	SAMEA5976059	PRJEB25122Ê
CopAnsF18116354	Copadichromis	mloto	U	13.66955123		Nkhudzi_Bay	mloto_A	2002	SAMEA5976060	PRJEB25122Ê
CopAnsF18116356	Copadichromis	mloto	U	9.359778396		Nkhudzi_Bay	mloto_A	2002	SAMEA5976061	PRJEB25122Ê
CopAnsF18116357	Copadichromis	mloto	U	9.413090094		Nkhudzi_Bay	mloto_A	2002	SAMEA5976064	PRJEB25122Ê
CopAnsF18116360	Copadichromis	mloto	U	10.10659217		Nkhotakota	mloto_A	2002	SAMEA5976066	PRJEB25122Ê
CopAnsF18116361	Copadichromis	mloto	U	10.43417604		Senga_Bay	mloto_B	2002	SAMEA5976067	PRJEB25122Ê
CopAnsF18116362	Copadichromis	mloto	U	12.31432528		Nkhudzi_Bay	mloto_A	2002	SAMEA5976068	PRJEB25122Ê
