# Supplementary material for: Recent Polygenic Adaptation in Heavily Fished Malawi Cichlids
Source: Mol Ecol. 2026 Jun 22;35(12):e70443. doi: 10.1111/mec.70443 (PMC13284802; doi:10.1111/mec.70443)
Supplement: Supplementary file 3 — Table S2: Metadata of sequences from Blumer et al. 2025 used in this study. Including Population assignment, Malawi cichlid clade & NCBI SRA accession numbers. [file MEC-35-e70443-s002.csv]

Supplementary Table S2: Metadata of sequences from Blumer et al. 2025 used in this study. Including Population assignment, Malawi cichlid clade & NCBI SRA accession numbers.
primary_id	genus	species	sex	seq_depth	clade	Population	Biosample	Bioproject
cichlid7020161	Alticorpus	geoffreyi	F?	19.52	Deep	Cape_Maclear	SAMEA117805903	PRJEB21343
cichlid7020164	Alticorpus	geoffreyi	F?	17.99	Deep	Cape_Maclear	SAMEA117805906	PRJEB21343
cichlid7020165	Alticorpus	geoffreyi	F?	18.78	Deep	Cape_Maclear	SAMEA117805907	PRJEB21343
cichlid7020166	Alticorpus	geoffreyi	U	16.33	Deep	Cape_Maclear	SAMEA117805908	PRJEB21343
cichlid7020169	Alticorpus	geoffreyi	U	18.02	Deep	Cape_Maclear	SAMEA117805911	PRJEB21343
cichlid7020156	Alticorpus	peterdaviesi	M	18.85	Deep	Cape_Maclear	SAMEA117805898	PRJEB21343
cichlid7020157	Alticorpus	peterdaviesi	F?	18.27	Deep	Cape_Maclear	SAMEA117805899	PRJEB21343
cichlid7020158	Alticorpus	peterdaviesi	M	19.25	Deep	Cape_Maclear	SAMEA117805900	PRJEB21343
cichlid7020159	Alticorpus	peterdaviesi	M	18.09	Deep	Cape_Maclear	SAMEA117805901	PRJEB21343
cichlid7020160	Alticorpus	peterdaviesi	F?	17.08	Deep	Cape_Maclear	SAMEA117805902	PRJEB21343
cichlid7020162	Alticorpus	peterdaviesi	F?	20.68	Deep	Cape_Maclear	SAMEA117805904	PRJEB21343
cichlid7020163	Alticorpus	peterdaviesi	M	17.58	Deep	Cape_Maclear	SAMEA117805905	PRJEB21343
CICHM16429755	Alticorpus	peterdaviesi	U	41.59	Deep	Cape_Maclear	SAMEA117806319	PRJEB15289
CICHM16429756	Alticorpus	peterdaviesi	U	40.06	Deep	Cape_Maclear	SAMEA117806320	PRJEB15289
CICHM16429757	Alticorpus	peterdaviesi	U	30.61	Deep	Cape_Maclear	SAMEA117806321	PRJEB15289
cichlid7020167	Alticorpus	peterdaviesi	U	19.4	Deep	Cape_Maclear	SAMEA117805909	PRJEB21343
cichlid7020168	Alticorpus	peterdaviesi	U	18.33	Deep	Cape_Maclear	SAMEA117805910	PRJEB21343
cichlid7020170	Alticorpus	peterdaviesi	U	16.24	Deep	Cape_Maclear	SAMEA117805912	PRJEB21343
cichlid7020171	Alticorpus	peterdaviesi	U	16.75	Deep	Cape_Maclear	SAMEA117805913	PRJEB21343
cichlid7050762	Astatotilapia	calliptera	M	18.57	AstCal	Lake_Kingiri	SAMEA117806255	PRJEB21343
cichlid7050763	Astatotilapia	calliptera	M	15.74	AstCal	Lake_Kingiri	SAMEA117806256	PRJEB21343
cichlid7050764	Astatotilapia	calliptera	M	15.8	AstCal	Lake_Kingiri	SAMEA117806257	PRJEB21343
cichlid7050765	Astatotilapia	calliptera	M	13.12	AstCal	Lake_Kingiri	SAMEA117806258	PRJEB21343
cichlid7050766	Astatotilapia	calliptera	M	16.52	AstCal	Lake_Kingiri	SAMEA117806259	PRJEB21343
cichlid7050767	Astatotilapia	calliptera	M	17.21	AstCal	Lake_Kingiri	SAMEA117806260	PRJEB21343
cichlid7050768	Astatotilapia	calliptera	M	16.59	AstCal	Lake_Kingiri	SAMEA117806261	PRJEB21343
cichlid7050769	Astatotilapia	calliptera	M	16.78	AstCal	Lake_Kingiri	SAMEA117806262	PRJEB21343
cichlid7050770	Astatotilapia	calliptera	M	16.91	AstCal	Lake_Kingiri	SAMEA117806263	PRJEB21343
cichlid7050771	Astatotilapia	calliptera	M	18.84	AstCal	Lake_Kingiri	SAMEA117806264	PRJEB21343
cichlid7050772	Astatotilapia	calliptera	M	18.11	AstCal	Lake_Kingiri	SAMEA117806265	PRJEB21343
cichlid7050773	Astatotilapia	calliptera	M	16.71	AstCal	Lake_Kingiri	SAMEA117806266	PRJEB21343
cichlid7050774	Astatotilapia	calliptera	M	15.73	AstCal	Lake_Kingiri	SAMEA117806267	PRJEB21343
cichlid7050775	Astatotilapia	calliptera	M	15.45	AstCal	Lake_Kingiri	SAMEA117806268	PRJEB21343
cichlid7050776	Astatotilapia	calliptera	M	15.99	AstCal	Lake_Kingiri	SAMEA117806269	PRJEB21343
cichlid7050777	Astatotilapia	calliptera	M	17.38	AstCal	Lake_Kingiri	SAMEA117806270	PRJEB21343
cichlid7050778	Astatotilapia	calliptera	M	18.63	AstCal	Lake_Kingiri	SAMEA117806271	PRJEB21343
cichlid7050779	Astatotilapia	calliptera	M	18.36	AstCal	Lake_Kingiri	SAMEA117806272	PRJEB21343
cichlid7050780	Astatotilapia	calliptera	M	18.54	AstCal	Lake_Kingiri	SAMEA117806273	PRJEB21343
cichlid7050781	Astatotilapia	calliptera	M	18.01	AstCal	Lake_Kingiri	SAMEA117806274	PRJEB21343
cichlid7020305	Astatotilapia	calliptera	M	16.35	AstCal	Lake_Malombe	SAMEA117806043	PRJEB21343
cichlid7020306	Astatotilapia	calliptera	M	17.87	AstCal	Lake_Malombe	SAMEA117806044	PRJEB21343
cichlid7020307	Astatotilapia	calliptera	M	18.92	AstCal	Lake_Malombe	SAMEA117806045	PRJEB21343
cichlid7020308	Astatotilapia	calliptera	M	18.12	AstCal	Lake_Malombe	SAMEA117806046	PRJEB21343
cichlid7020309	Astatotilapia	calliptera	M	16.6	AstCal	Lake_Malombe	SAMEA117806047	PRJEB21343
cichlid6994143	Aulonocara	blue-orange	M	18.7	Deep	Chilumba	SAMEA117805718	PRJEB21343
cichlid6994144	Aulonocara	blue-orange	M	17.03	Deep	Chilumba	SAMEA117805719	PRJEB21343
cichlid6994145	Aulonocara	blue-orange	M	17.48	Deep	Chilumba	SAMEA117805720	PRJEB21343
cichlid6994146	Aulonocara	blue-orange	M	18.05	Deep	Chilumba	SAMEA117805721	PRJEB21343
cichlid6994184	Aulonocara	blue-orange	M	15.69	Deep	Chilumba	SAMEA117805758	PRJEB21343
cichlid6994185	Aulonocara	blue-orange	M	18.57	Deep	Chilumba	SAMEA117805759	PRJEB21343
cichlid6994186	Aulonocara	blue-orange	M	18.93	Deep	Chilumba	SAMEA117805760	PRJEB21343
cichlid6994187	Aulonocara	blue-orange	M	18.79	Deep	Chilumba	SAMEA117805761	PRJEB21343
cichlid6994188	Aulonocara	blue-orange	M	17.2	Deep	Chilumba	SAMEA117805762	PRJEB21343
cichlid6994189	Aulonocara	blue-orange	M	19.45	Deep	Chilumba	SAMEA117805763	PRJEB21343
cichlid7020178	Aulonocara	malembo-orange	M	16.35	Deep	Southwest_arm	SAMEA117805920	PRJEB21343
cichlid7020179	Aulonocara	malembo-orange	M	14.83	Deep	Southwest_arm	SAMEA117805921	PRJEB21343
cichlid7020180	Aulonocara	malembo-orange	M	15.16	Deep	Southwest_arm	SAMEA117805922	PRJEB21343
cichlid7020183	Aulonocara	malembo-orange	M	19.48	Deep	Southwest_arm	SAMEA117805925	PRJEB21343
cichlid7020184	Aulonocara	malembo-orange	M	18.06	Deep	Southwest_arm	SAMEA117805926	PRJEB21343
cichlid7020185	Aulonocara	malembo-orange	M	16.35	Deep	Southwest_arm	SAMEA117805927	PRJEB21343
cichlid7020186	Aulonocara	malembo-orange	M	18.13	Deep	Southwest_arm	SAMEA117805928	PRJEB21343
cichlid7020187	Aulonocara	malembo-orange	M	19.67	Deep	Southwest_arm	SAMEA117805929	PRJEB21343
cichlid7020188	Aulonocara	malembo-orange	M	16.05	Deep	Southwest_arm	SAMEA117805930	PRJEB21343
cichlid7020189	Aulonocara	malembo-orange	M	15.33	Deep	Southwest_arm	SAMEA117805931	PRJEB21343
cichlid7020190	Aulonocara	malembo-orange	M	17.9	Deep	Southwest_arm	SAMEA117805932	PRJEB21343
cichlid7020191	Aulonocara	malembo-orange	M	16.67	Deep	Southwest_arm	SAMEA117805933	PRJEB21343
cichlid7020257	Aulonocara	minutus	U	16.26	Deep	Monkey_Bay	SAMEA117805997	PRJEB21343
cichlid7020266	Aulonocara	minutus	M	15.75	Deep	Monkey_Bay	SAMEA117806006	PRJEB21343
cichlid7020267	Aulonocara	minutus	U	16.41	Deep	Monkey_Bay	SAMEA117806007	PRJEB21343
cichlid7020268	Aulonocara	minutus	U	17.39	Deep	Monkey_Bay	SAMEA117806008	PRJEB21343
cichlid7020269	Aulonocara	minutus	U	16.55	Deep	Monkey_Bay	SAMEA117806009	PRJEB21343
cichlid7020270	Aulonocara	minutus	U	18.89	Deep	Monkey_Bay	SAMEA117806010	PRJEB21343
cichlid7020271	Aulonocara	minutus	M	17.99	Deep	Monkey_Bay	SAMEA117806011	PRJEB21343
cichlid7020272	Aulonocara	minutus	F?	20.52	Deep	Monkey_Bay	SAMEA117806012	PRJEB21343
cichlid7020273	Aulonocara	minutus	M	16.54	Deep	Monkey_Bay	SAMEA117806013	PRJEB21343
cichlid7020274	Aulonocara	minutus	U	18.15	Deep	Monkey_Bay	SAMEA117806014	PRJEB21343
cichlid7020276	Aulonocara	minutus	M	17.27	Deep	Monkey_Bay	SAMEA117806016	PRJEB21343
cichlid7020277	Aulonocara	minutus	U	17.18	Deep	Monkey_Bay	SAMEA117806017	PRJEB21343
cichlid6994240	Aulonocara	saulosi	M	13.73	Deep	Chiofu	SAMEA117805811	PRJEB21343
cichlid6994253	Aulonocara	saulosi	M	16.48	Deep	Chiofu	SAMEA117805823	PRJEB21343
cichlid7020204	Aulonocara	saulosi	M	17.59	Deep	Chiofu	SAMEA117805945	PRJEB21343
cichlid7020205	Aulonocara	saulosi	M	18.11	Deep	Chiofu	SAMEA117805946	PRJEB21343
cichlid7020206	Aulonocara	saulosi	M	13.89	Deep	Chiofu	SAMEA117805947	PRJEB21343
ILBCDS5438973	Aulonocara	stuartgranti	M	45.86	Deep	Usisya	SAMEA1920097	PRJEB1254
ILBCDS5438972	Aulonocara	stuartgranti	F	27.76	Deep	Usisya	SAMEA1920096	PRJEB1254
ILBCDS5438974	Aulonocara	stuartgranti	U	41.36	Deep	Usisya	SAMEA1920098	PRJEB1254
ILBCDS5879617	Aulonocara	stuartgranti	F	15.36	Deep	Usisya	SAMEA2661294	PRJEB1254
ILBCDS5879615	Aulonocara	stuartgranti	F	15.05	Deep	Usisya	SAMEA2661292	PRJEB1254
ILBCDS5879552	Chilotilapia	rhoadesii	U	6.65	Shallow	Southeast_arm	SAMEA2661250	PRJEB1254
ILBCDS5879529	Chilotilapia	rhoadesii	U	17.04	Shallow	Southeast_arm	SAMEA2661227	PRJEB1254
ILBCDS5879530	Chilotilapia	rhoadesii	U	6.31	Shallow	Southeast_arm	SAMEA2661228	PRJEB1254
ILBCDS5879531	Chilotilapia	rhoadesii	U	5.91	Shallow	Southeast_arm	SAMEA2661229	PRJEB1254
cichlid7020125	Chilotilapia	rhoadesii	F?	15.54	Shallow	Southeast_arm	SAMEA117805867	PRJEB21343
cichlid7020126	Chilotilapia	rhoadesii	U	16.25	Shallow	Southeast_arm	SAMEA117805868	PRJEB21343
cichlid7020127	Chilotilapia	rhoadesii	M	15.32	Shallow	Southeast_arm	SAMEA117805869	PRJEB21343
cichlid7050617	Chilotilapia	rhoadesii	M	15.31	Shallow	Southwest_arm	SAMEA117806118	PRJEB21343
cichlid7050618	Chilotilapia	rhoadesii	U	20.5	Shallow	Southwest_arm	SAMEA117806119	PRJEB21343
cichlid7050619	Chilotilapia	rhoadesii	U	18.3	Shallow	Southwest_arm	SAMEA117806120	PRJEB21343
cichlid7050620	Chilotilapia	rhoadesii	U	17.16	Shallow	Southwest_arm	SAMEA117806121	PRJEB21343
cichlid7050621	Chilotilapia	rhoadesii	U	17.17	Shallow	Southwest_arm	SAMEA117806122	PRJEB21343
cichlid7050622	Chilotilapia	rhoadesii	U	17.2	Shallow	Southwest_arm	SAMEA117806123	PRJEB21343
cichlid7050623	Chilotilapia	rhoadesii	U	14.47	Shallow	Southwest_arm	SAMEA117806124	PRJEB21343
cichlid7050624	Chilotilapia	rhoadesii	U	17.59	Shallow	Southwest_arm	SAMEA117806125	PRJEB21343
cichlid7050625	Chilotilapia	rhoadesii	U	15.98	Shallow	Southwest_arm	SAMEA117806126	PRJEB21343
cichlid6779913	Copadichromis	chrysonotus	M	17.94	Utaka	Lake_Malombe	SAMEA117805330	PRJEB20078
cichlid6779914	Copadichromis	chrysonotus	M	16.43	Utaka	Lake_Malombe	SAMEA117805331	PRJEB20078
cichlid6779915	Copadichromis	chrysonotus	M	17.06	Utaka	Lake_Malombe	SAMEA117805332	PRJEB20078
cichlid6779916	Copadichromis	chrysonotus	M	16.69	Utaka	Lake_Malombe	SAMEA117805333	PRJEB20078
cichlid6779917	Copadichromis	chrysonotus	M	18.78	Utaka	Lake_Malombe	SAMEA117805334	PRJEB20078
cichlid6779918	Copadichromis	chrysonotus	M	16.86	Utaka	Lake_Malombe	SAMEA117805335	PRJEB20078
cichlid7050678	Copadichromis	chrysonotus	F	19.19	Utaka	Lake_Malombe	SAMEA117806177	PRJEB21343
cichlid7050679	Copadichromis	chrysonotus	F	17.08	Utaka	Lake_Malombe	SAMEA117806178	PRJEB21343
cichlid7050680	Copadichromis	chrysonotus	F	17.33	Utaka	Lake_Malombe	SAMEA117806179	PRJEB21343
cichlid7050682	Copadichromis	chrysonotus	F	17.2	Utaka	Lake_Malombe	SAMEA117806181	PRJEB21343
cichlid7050684	Copadichromis	chrysonotus	F	18.65	Utaka	Lake_Malombe	SAMEA117806183	PRJEB21343
cichlid6779936	Copadichromis	chrysonotus	F	17.2	Utaka	Lake_Malombe	SAMEA117805353	PRJEB20078
cichlid6779937	Copadichromis	chrysonotus	M	16.07	Utaka	Lake_Malombe	SAMEA117805354	PRJEB20078
cichlid6779938	Copadichromis	chrysonotus	M	18.57	Utaka	Lake_Malombe	SAMEA117805355	PRJEB20078
cichlid6779939	Copadichromis	chrysonotus	M	14.9	Utaka	Lake_Malombe	SAMEA117805356	PRJEB20078
cichlid6779941	Copadichromis	chrysonotus	M	15.17	Utaka	Lake_Malombe	SAMEA117805357	PRJEB20078
cichlid6779942	Copadichromis	chrysonotus	M	19.75	Utaka	Lake_Malombe	SAMEA117805358	PRJEB20078
cichlid6779946	Copadichromis	chrysonotus	F	16.85	Utaka	Lake_Malombe	SAMEA117805360	PRJEB20078
cichlid6779947	Copadichromis	chrysonotus	F	18.23	Utaka	Lake_Malombe	SAMEA117805361	PRJEB20078
cichlid6779948	Copadichromis	chrysonotus	F	15.92	Utaka	Lake_Malombe	SAMEA117805362	PRJEB20078
cichlid6779949	Copadichromis	chrysonotus	F	16.21	Utaka	Lake_Malombe	SAMEA117805363	PRJEB20078
cichlid6779950	Copadichromis	chrysonotus	F	16.81	Utaka	Lake_Malombe	SAMEA117805364	PRJEB20078
cichlid6779951	Copadichromis	chrysonotus	F	16.22	Utaka	Lake_Malombe	SAMEA117805365	PRJEB20078
cichlid6779952	Copadichromis	chrysonotus	F	16.28	Utaka	Lake_Malombe	SAMEA117805366	PRJEB20078
cichlid6779953	Copadichromis	chrysonotus	F	15.81	Utaka	Lake_Malombe	SAMEA117805367	PRJEB20078
cichlid6779954	Copadichromis	chrysonotus	F	16.7	Utaka	Lake_Malombe	SAMEA117805368	PRJEB20078
cichlid6779955	Copadichromis	chrysonotus	F	13.65	Utaka	Lake_Malombe	SAMEA117805369	PRJEB20078
cichlid6779956	Copadichromis	chrysonotus	F	16.48	Utaka	Lake_Malombe	SAMEA117805370	PRJEB20078
CICHM16429598	Copadichromis	virginalis	U	32.65	Utaka	Nkhata_Bay	SAMEA4033261	PRJEB15289
CICHM16429736	Copadichromis	virginalis	U	40.75	Utaka	Nkhata_Bay	SAMEA12814431	PRJEB48921
CICHM16429737	Copadichromis	virginalis	U	35.76	Utaka	Nkhata_Bay	SAMEA4033323	PRJEB15289
CICHM16429738	Copadichromis	virginalis	U	34.78	Utaka	Nkhata_Bay	SAMEA4032131	PRJEB15289
cichlid6993932	Copadichromis	virginalis	U	13.75	Utaka	Nkhata_Bay	SAMEA117805510	PRJEB21343
cichlid6993933	Copadichromis	virginalis	U	17.32	Utaka	Nkhata_Bay	SAMEA117805512	PRJEB21343
cichlid6993934	Copadichromis	virginalis	U	15.02	Utaka	Nkhata_Bay	SAMEA117805513	PRJEB21343
cichlid6993935	Copadichromis	virginalis	U	17.73	Utaka	Nkhata_Bay	SAMEA117805514	PRJEB21343
cichlid6993936	Copadichromis	virginalis	U	13.84	Utaka	Nkhata_Bay	SAMEA117805515	PRJEB21343
cichlid6993937	Copadichromis	virginalis	U	16.59	Utaka	Nkhata_Bay	SAMEA117805516	PRJEB21343
cichlid6993938	Copadichromis	virginalis	U	14.16	Utaka	Nkhata_Bay	SAMEA117805517	PRJEB21343
cichlid6993939	Copadichromis	virginalis	U	14.23	Utaka	Nkhata_Bay	SAMEA117805518	PRJEB21343
cichlid6993940	Copadichromis	virginalis	U	14.24	Utaka	Nkhata_Bay	SAMEA117805519	PRJEB21343
cichlid6993941	Copadichromis	virginalis	U	17.07	Utaka	Nkhata_Bay	SAMEA117805520	PRJEB21343
cichlid6978881	Cynotilapia	zebroides	M	19.07	Mbuna	Chiofu	SAMEA104139129	PRJEB21343
cichlid6978882	Cynotilapia	zebroides	M	16.88	Mbuna	Chiofu	SAMEA104139130	PRJEB21343
cichlid6978883	Cynotilapia	zebroides	M	16.82	Mbuna	Chiofu	SAMEA104139131	PRJEB21343
cichlid6978884	Cynotilapia	zebroides	F?	18.48	Mbuna	Chiofu	SAMEA104139132	PRJEB21343
cichlid6978885	Cynotilapia	zebroides	M	18.45	Mbuna	Chiofu	SAMEA104139133	PRJEB21343
cichlid6978886	Cynotilapia	zebroides	M	17.07	Mbuna	Chiofu	SAMEA104139134	PRJEB21343
cichlid6978959	Cynotilapia	zebroides	M	17.34	Mbuna	Chiofu	SAMEA104139135	PRJEB21343
cichlid6978960	Cynotilapia	zebroides	M	18.98	Mbuna	Chiofu	SAMEA104139136	PRJEB21343
cichlid6978961	Cynotilapia	zebroides	M	17.38	Mbuna	Chiofu	SAMEA104139137	PRJEB21343
cichlid6979055	Cynotilapia	zebroides	M	17.1	Mbuna	Cape_Maclear	SAMEA104139140	PRJEB21343
cichlid6979056	Cynotilapia	zebroides	M	15.88	Mbuna	Cape_Maclear	SAMEA104139141	PRJEB21343
cichlid6979057	Cynotilapia	zebroides	M	15.97	Mbuna	Cape_Maclear	SAMEA104139142	PRJEB21343
cichlid6979058	Cynotilapia	zebroides	M	19.49	Mbuna	Cape_Maclear	SAMEA104139143	PRJEB21343
cichlid6979059	Cynotilapia	zebroides	M	18.63	Mbuna	Cape_Maclear	SAMEA104139144	PRJEB21343
cichlid6979060	Cynotilapia	zebroides	M	17.18	Mbuna	Cape_Maclear	SAMEA104139145	PRJEB21343
cichlid6979061	Cynotilapia	zebroides	M	17.72	Mbuna	Cape_Maclear	SAMEA104139146	PRJEB21343
cichlid6979165	Cynotilapia	zebroides	M	18.79	Mbuna	Cape_Maclear	SAMEA104139178	PRJEB21343
cichlid6979166	Cynotilapia	zebroides	M	19.29	Mbuna	Cape_Maclear	SAMEA104139179	PRJEB21343
cichlid6979167	Cynotilapia	zebroides	M	17.35	Mbuna	Cape_Maclear	SAMEA104139180	PRJEB21343
cichlid6979168	Cynotilapia	zebroides	U	16.86	Mbuna	Cape_Maclear	SAMEA104139181	PRJEB21343
cichlid6979172	Cynotilapia	zebroides	U	17.31	Mbuna	Cape_Maclear	SAMEA104139185	PRJEB21343
cichlid6979176	Cynotilapia	zebroides	U	16.47	Mbuna	Cape_Maclear	SAMEA104139189	PRJEB21343
cichlid6979177	Cynotilapia	zebroides	U	18.76	Mbuna	Cape_Maclear	SAMEA104139190	PRJEB21343
cichlid6979178	Cynotilapia	zebroides	U	18.3	Mbuna	Cape_Maclear	SAMEA104139191	PRJEB21343
cichlid6979179	Cynotilapia	zebroides	U	18.54	Mbuna	Cape_Maclear	SAMEA104139192	PRJEB21343
cichlid6979180	Cynotilapia	zebroides	U	16.62	Mbuna	Cape_Maclear	SAMEA104139193	PRJEB21343
cichlid6979181	Cynotilapia	zebroides	U	17.35	Mbuna	Cape_Maclear	SAMEA104139194	PRJEB21343
cichlid6979182	Cynotilapia	zebroides	U	15.8	Mbuna	Cape_Maclear	SAMEA104139195	PRJEB21343
cichlid6979183	Cynotilapia	zebroides	U	16.21	Mbuna	Cape_Maclear	SAMEA104139196	PRJEB21343
cichlid6979184	Cynotilapia	zebroides	U	17.01	Mbuna	Cape_Maclear	SAMEA104139197	PRJEB21343
cichlid6979185	Cynotilapia	zebroides	U	17.51	Mbuna	Cape_Maclear	SAMEA104139198	PRJEB21343
cichlid6979186	Cynotilapia	zebroides	U	16.98	Mbuna	Cape_Maclear	SAMEA104139199	PRJEB21343
cichlid6979187	Cynotilapia	zebroides	U	18.37	Mbuna	Cape_Maclear	SAMEA104139200	PRJEB21343
cichlid6979188	Cynotilapia	zebroides	U	15.75	Mbuna	Cape_Maclear	SAMEA104139201	PRJEB21343
cichlid6979189	Cynotilapia	zebroides	U	18.51	Mbuna	Cape_Maclear	SAMEA104139202	PRJEB21343
cichlid6979190	Cynotilapia	zebroides	U	16.97	Mbuna	Cape_Maclear	SAMEA104139203	PRJEB21343
cichlid6979191	Cynotilapia	zebroides	U	17.53	Mbuna	Cape_Maclear	SAMEA104139204	PRJEB21343
cichlid6979192	Cynotilapia	zebroides	U	17.73	Mbuna	Cape_Maclear	SAMEA104139205	PRJEB21343
cichlid6979193	Cynotilapia	zebroides	U	19.68	Mbuna	Cape_Maclear	SAMEA104139206	PRJEB21343
cichlid6979194	Cynotilapia	zebroides	U	20.52	Mbuna	Cape_Maclear	SAMEA104139207	PRJEB21343
cichlid6979195	Cynotilapia	zebroides	U	19.22	Mbuna	Cape_Maclear	SAMEA104139208	PRJEB21343
cichlid6979196	Cynotilapia	zebroides	U	15.88	Mbuna	Cape_Maclear	SAMEA104139209	PRJEB21343
cichlid6979197	Cynotilapia	zebroides	U	19.44	Mbuna	Cape_Maclear	SAMEA104139210	PRJEB21343
cichlid6979227	Cynotilapia	zebroides	U	15.81	Mbuna	Cape_Maclear	SAMEA104139240	PRJEB21343
cichlid6979228	Cynotilapia	zebroides	U	13.78	Mbuna	Cape_Maclear	SAMEA104139241	PRJEB21343
cichlid6979229	Cynotilapia	zebroides	U	16.79	Mbuna	Cape_Maclear	SAMEA104139242	PRJEB21343
cichlid6979230	Cynotilapia	zebroides	U	16.45	Mbuna	Cape_Maclear	SAMEA104139243	PRJEB21343
cichlid6979231	Cynotilapia	zebroides	U	17.94	Mbuna	Cape_Maclear	SAMEA104139244	PRJEB21343
cichlid6979232	Cynotilapia	zebroides	U	19.13	Mbuna	Cape_Maclear	SAMEA104139245	PRJEB21343
cichlid6979233	Cynotilapia	zebroides	U	16.46	Mbuna	Cape_Maclear	SAMEA104139246	PRJEB21343
cichlid6979234	Cynotilapia	zebroides	U	17.64	Mbuna	Cape_Maclear	SAMEA104139247	PRJEB21343
cichlid6979235	Cynotilapia	zebroides	U	18.52	Mbuna	Cape_Maclear	SAMEA104139248	PRJEB21343
cichlid6979236	Cynotilapia	zebroides	U	17.94	Mbuna	Cape_Maclear	SAMEA104139249	PRJEB21343
cichlid6979237	Cynotilapia	zebroides	U	18.28	Mbuna	Cape_Maclear	SAMEA104139250	PRJEB21343
cichlid6979238	Cynotilapia	zebroides	U	18.45	Mbuna	Cape_Maclear	SAMEA104139251	PRJEB21343
cichlid6979239	Cynotilapia	zebroides	U	17.6	Mbuna	Cape_Maclear	SAMEA104139252	PRJEB21343
cichlid6979240	Cynotilapia	zebroides	U	16.55	Mbuna	Cape_Maclear	SAMEA104139253	PRJEB21343
cichlid6979241	Cynotilapia	zebroides	U	17.95	Mbuna	Cape_Maclear	SAMEA104139254	PRJEB21343
cichlid6979242	Cynotilapia	zebroides	U	18.22	Mbuna	Cape_Maclear	SAMEA104139255	PRJEB21343
cichlid6979243	Cynotilapia	zebroides	U	19.21	Mbuna	Cape_Maclear	SAMEA104139256	PRJEB21343
cichlid6979244	Cynotilapia	zebroides	U	16.88	Mbuna	Cape_Maclear	SAMEA104139257	PRJEB21343
cichlid6979245	Cynotilapia	zebroides	U	18.34	Mbuna	Cape_Maclear	SAMEA104139258	PRJEB21343
cichlid6979246	Cynotilapia	zebroides	U	20.95	Mbuna	Cape_Maclear	SAMEA104139259	PRJEB21343
cichlid6978874	Diplotaxodon	bigeye-black-dorsal	M	17.89	Diplo	Chilumba	SAMEA117805449	PRJEB21343
cichlid6994046	Diplotaxodon	bigeye-black-dorsal	M	17.64	Diplo	Chilumba	SAMEA117805623	PRJEB21343
cichlid6994047	Diplotaxodon	bigeye-black-dorsal	M	16.99	Diplo	Chilumba	SAMEA117805624	PRJEB21343
cichlid6994048	Diplotaxodon	bigeye-black-dorsal	M	19.24	Diplo	Chilumba	SAMEA117805625	PRJEB21343
cichlid6994049	Diplotaxodon	bigeye-black-dorsal	M	17.32	Diplo	Chilumba	SAMEA117805626	PRJEB21343
cichlid6994052	Diplotaxodon	bigeye-black-dorsal	M	15.19	Diplo	Chilumba	SAMEA117805629	PRJEB21343
cichlid6994053	Diplotaxodon	bigeye-black-dorsal	M	16.87	Diplo	Chilumba	SAMEA117805630	PRJEB21343
cichlid6994054	Diplotaxodon	bigeye-black-dorsal	M	12.81	Diplo	Chilumba	SAMEA117805631	PRJEB21343
cichlid6994055	Diplotaxodon	bigeye-black-dorsal	M	18.78	Diplo	Chilumba	SAMEA117805632	PRJEB21343
cichlid6994056	Diplotaxodon	bigeye-black-dorsal	M	20.58	Diplo	Chilumba	SAMEA117805633	PRJEB21343
cichlid6994057	Diplotaxodon	bigeye-black-dorsal	M	17.39	Diplo	Chilumba	SAMEA117805634	PRJEB21343
cichlid6994058	Diplotaxodon	bigeye-black-dorsal	M	16.13	Diplo	Chilumba	SAMEA117805635	PRJEB21343
cichlid6994059	Diplotaxodon	bigeye-black-dorsal	M	15.47	Diplo	Chilumba	SAMEA117805636	PRJEB21343
cichlid6994060	Diplotaxodon	bigeye-black-dorsal	M	13.09	Diplo	Chilumba	SAMEA117805637	PRJEB21343
cichlid6994062	Diplotaxodon	bigeye-black-dorsal	M	18.14	Diplo	Chilumba	SAMEA117805639	PRJEB21343
cichlid6978877	Diplotaxodon	bigeye-black-dorsal	U	15.4	Diplo	Chilumba	SAMEA117805451	PRJEB21343
cichlid7020345	Diplotaxodon	limnothrissa	U	13.29	Diplo	Southwest_arm	SAMEA117806080	PRJEB21343
cichlid7020346	Diplotaxodon	limnothrissa	U	15.97	Diplo	Southwest_arm	SAMEA117806081	PRJEB21343
cichlid7020347	Diplotaxodon	limnothrissa	U	16.43	Diplo	Southwest_arm	SAMEA117806082	PRJEB21343
cichlid7020348	Diplotaxodon	limnothrissa	U	17.69	Diplo	Southwest_arm	SAMEA117806083	PRJEB21343
cichlid7020349	Diplotaxodon	limnothrissa	U	17.55	Diplo	Southwest_arm	SAMEA117806084	PRJEB21343
cichlid7020350	Diplotaxodon	limnothrissa	U	18.21	Diplo	Southwest_arm	SAMEA117806085	PRJEB21343
cichlid7020351	Diplotaxodon	limnothrissa	U	15.85	Diplo	Southwest_arm	SAMEA117806086	PRJEB21343
cichlid7020352	Diplotaxodon	limnothrissa	U	17.32	Diplo	Southwest_arm	SAMEA117806087	PRJEB21343
cichlid7020353	Diplotaxodon	limnothrissa	U	17.74	Diplo	Southwest_arm	SAMEA117806088	PRJEB21343
cichlid7020354	Diplotaxodon	limnothrissa	U	16.8	Diplo	Southwest_arm	SAMEA117806089	PRJEB21343
cichlid7020355	Diplotaxodon	limnothrissa	U	17.93	Diplo	Southwest_arm	SAMEA117806090	PRJEB21343
cichlid7020356	Diplotaxodon	limnothrissa	U	17.22	Diplo	Southwest_arm	SAMEA117806091	PRJEB21343
cichlid7020357	Diplotaxodon	limnothrissa	U	16.11	Diplo	Southwest_arm	SAMEA117806092	PRJEB21343
cichlid7020358	Diplotaxodon	limnothrissa	U	17.79	Diplo	Southwest_arm	SAMEA117806093	PRJEB21343
cichlid7020359	Diplotaxodon	limnothrissa	U	18.08	Diplo	Southwest_arm	SAMEA117806094	PRJEB21343
cichlid7020360	Diplotaxodon	limnothrissa	U	16.8	Diplo	Southwest_arm	SAMEA117806095	PRJEB21343
cichlid7020147	Diplotaxodon	macrops	M	15.56	Diplo	Cape_Maclear	SAMEA117805889	PRJEB21343
cichlid7020150	Diplotaxodon	macrops	M	17.27	Diplo	Cape_Maclear	SAMEA117805892	PRJEB21343
cichlid7020151	Diplotaxodon	macrops	M	17.28	Diplo	Cape_Maclear	SAMEA117805893	PRJEB21343
cichlid7020152	Diplotaxodon	macrops	M	14.38	Diplo	Cape_Maclear	SAMEA117805894	PRJEB21343
cichlid7020153	Diplotaxodon	macrops	M	17.85	Diplo	Cape_Maclear	SAMEA117805895	PRJEB21343
cichlid7020154	Diplotaxodon	macrops	M	17.12	Diplo	Cape_Maclear	SAMEA117805896	PRJEB21343
ILBCDS5879565	Fossorochromis	rostratus	U	6.56	Shallow	Chiofu	SAMEA2661263	PRJEB1254
ILBCDS5879570	Fossorochromis	rostratus	U	16.53	Shallow	Chiofu	SAMEA2661268	PRJEB1254
cichlid6994224	Fossorochromis	rostratus	F?	15.54	Shallow	Chiofu	SAMEA117805797	PRJEB21343
cichlid6994229	Fossorochromis	rostratus	F	14.37	Shallow	Chiofu	SAMEA117805801	PRJEB21343
cichlid6994230	Fossorochromis	rostratus	M	16.44	Shallow	Chiofu	SAMEA117805802	PRJEB21343
cichlid6994234	Fossorochromis	rostratus	U	18.45	Shallow	Chiofu	SAMEA117805805	PRJEB21343
cichlid6994235	Fossorochromis	rostratus	F?	18.78	Shallow	Chiofu	SAMEA117805806	PRJEB21343
cichlid6994242	Fossorochromis	rostratus	F?	14.24	Shallow	Chiofu	SAMEA117805813	PRJEB21343
cichlid7050706	Fossorochromis	rostratus	M	18.36	Shallow	Lake_Malombe	SAMEA117806204	PRJEB21343
cichlid7050707	Fossorochromis	rostratus	M	23.28	Shallow	Lake_Malombe	SAMEA117806205	PRJEB21343
cichlid7050708	Fossorochromis	rostratus	M	21.99	Shallow	Lake_Malombe	SAMEA117806206	PRJEB21343
cichlid7050709	Fossorochromis	rostratus	M	13.53	Shallow	Lake_Malombe	SAMEA117806207	PRJEB21343
cichlid7020294	Fossorochromis	rostratus	M	18.33	Shallow	Lake_Malombe	SAMEA117806033	PRJEB21343
cichlid7020295	Fossorochromis	rostratus	M	16.32	Shallow	Lake_Malombe	SAMEA117806034	PRJEB21343
cichlid7020296	Fossorochromis	rostratus	F	16.31	Shallow	Lake_Malombe	SAMEA117806035	PRJEB21343
cichlid7020297	Fossorochromis	rostratus	U	16.11	Shallow	Lake_Malombe	SAMEA117806036	PRJEB21343
cichlid7020298	Fossorochromis	rostratus	U	14.98	Shallow	Lake_Malombe	SAMEA117806037	PRJEB21343
cichlid7020299	Fossorochromis	rostratus	U	17.31	Shallow	Lake_Malombe	SAMEA117806038	PRJEB21343
cichlid7020300	Fossorochromis	rostratus	U	15.99	Shallow	Lake_Malombe	SAMEA117806039	PRJEB21343
cichlid7020301	Fossorochromis	rostratus	U	19.14	Shallow	Lake_Malombe	SAMEA117806040	PRJEB21343
cichlid7020312	Fossorochromis	rostratus	F	15.74	Shallow	Southeast_arm	SAMEA117806049	PRJEB21343
cichlid7020313	Fossorochromis	rostratus	F	16.64	Shallow	Southeast_arm	SAMEA117806050	PRJEB21343
cichlid7020314	Fossorochromis	rostratus	M	18.79	Shallow	Southeast_arm	SAMEA117806051	PRJEB21343
cichlid7050727	Fossorochromis	rostratus	U	16.35	Shallow	Southeast_arm	SAMEA117806222	PRJEB21343
cichlid7050728	Fossorochromis	rostratus	U	15.61	Shallow	Southeast_arm	SAMEA117806223	PRJEB21343
cichlid7050729	Fossorochromis	rostratus	U	17.85	Shallow	Southeast_arm	SAMEA117806224	PRJEB21343
cichlid7050730	Fossorochromis	rostratus	U	17.29	Shallow	Southeast_arm	SAMEA117806225	PRJEB21343
cichlid7050731	Fossorochromis	rostratus	U	17.24	Shallow	Southeast_arm	SAMEA117806226	PRJEB21343
cichlid7050732	Fossorochromis	rostratus	U	16.96	Shallow	Southeast_arm	SAMEA117806227	PRJEB21343
cichlid7050733	Fossorochromis	rostratus	U	16.87	Shallow	Southeast_arm	SAMEA117806228	PRJEB21343
cichlid7050734	Fossorochromis	rostratus	U	19.03	Shallow	Southeast_arm	SAMEA117806229	PRJEB21343
cichlid7050735	Fossorochromis	rostratus	U	13.08	Shallow	Southeast_arm	SAMEA117806230	PRJEB21343
cichlid6978870	Labeotropheus	fuelleborni	F	16.83	Mbuna	Chilumba	SAMEA117805446	PRJEB21343
cichlid6994064	Labeotropheus	fuelleborni	M	16.36	Mbuna	Chilumba	SAMEA117805641	PRJEB21343
cichlid6994070	Labeotropheus	fuelleborni	F	19.42	Mbuna	Chilumba	SAMEA117805647	PRJEB21343
cichlid6994071	Labeotropheus	fuelleborni	F	18.71	Mbuna	Chilumba	SAMEA117805648	PRJEB21343
cichlid6994072	Labeotropheus	fuelleborni	F	19.37	Mbuna	Chilumba	SAMEA117805649	PRJEB21343
CICHM16429679	Labeotropheus	fuelleborni	M	27.4	Mbuna	Chilumba	SAMEA4033299	PRJEB15289
cichlid6994073	Labeotropheus	fuelleborni	M	21.11	Mbuna	Chilumba	SAMEA117805650	PRJEB21343
cichlid6994074	Labeotropheus	fuelleborni	M	19.47	Mbuna	Chilumba	SAMEA117805651	PRJEB21343
cichlid6994075	Labeotropheus	fuelleborni	M	13.86	Mbuna	Chilumba	SAMEA117805652	PRJEB21343
cichlid6994082	Labeotropheus	fuelleborni	M	15.32	Mbuna	Chilumba	SAMEA117805659	PRJEB21343
cichlid6994084	Labeotropheus	fuelleborni	M	15.98	Mbuna	Chilumba	SAMEA117805660	PRJEB21343
cichlid6994090	Labeotropheus	fuelleborni	M	15.62	Mbuna	Chilumba	SAMEA117805666	PRJEB21343
cichlid6994091	Labeotropheus	fuelleborni	M	16.96	Mbuna	Chilumba	SAMEA117805667	PRJEB21343
cichlid6994092	Labeotropheus	fuelleborni	F?	16.31	Mbuna	Chilumba	SAMEA117805668	PRJEB21343
cichlid6994095	Labeotropheus	fuelleborni	U	15.93	Mbuna	Chilumba	SAMEA117805671	PRJEB21343
cichlid6994097	Labeotropheus	fuelleborni	U	17.56	Mbuna	Chilumba	SAMEA117805672	PRJEB21343
cichlid6994098	Labeotropheus	fuelleborni	F	18.5	Mbuna	Chilumba	SAMEA117805673	PRJEB21343
cichlid6994099	Labeotropheus	fuelleborni	F	17.72	Mbuna	Chilumba	SAMEA117805674	PRJEB21343
cichlid6994100	Labeotropheus	fuelleborni	F	17.97	Mbuna	Chilumba	SAMEA117805675	PRJEB21343
cichlid6994101	Labeotropheus	fuelleborni	F	18.72	Mbuna	Chilumba	SAMEA117805676	PRJEB21343
cichlid6994120	Labeotropheus	fuelleborni	M	16.51	Mbuna	Chilumba	SAMEA117805695	PRJEB21343
cichlid6994191	Labeotropheus	fuelleborni	M	17.36	Mbuna	Chilumba	SAMEA117805765	PRJEB21343
CICHM16429680	Labeotropheus	fuelleborni	M	30.67	Mbuna	Chilumba	SAMEA4032104	PRJEB15289
cichlid6994192	Labeotropheus	fuelleborni	F	19.7	Mbuna	Chilumba	SAMEA117805766	PRJEB21343
CICHM16429675	Labeotropheus	trewavasae	M	35	Mbuna	Chilumba	SAMEA4033297	PRJEB15289
cichlid6993999	Labeotropheus	trewavasae	M	16.61	Mbuna	Chilumba	SAMEA117805576	PRJEB21343
cichlid6994000	Labeotropheus	trewavasae	M	18.88	Mbuna	Chilumba	SAMEA117805577	PRJEB21343
cichlid6994001	Labeotropheus	trewavasae	M	16.29	Mbuna	Chilumba	SAMEA117805578	PRJEB21343
cichlid6994002	Labeotropheus	trewavasae	M	17.41	Mbuna	Chilumba	SAMEA117805579	PRJEB21343
cichlid6994003	Labeotropheus	trewavasae	F	16.37	Mbuna	Chilumba	SAMEA117805580	PRJEB21343
cichlid6994004	Labeotropheus	trewavasae	F	17.06	Mbuna	Chilumba	SAMEA117805581	PRJEB21343
cichlid6994065	Labeotropheus	trewavasae	F	15.7	Mbuna	Chilumba	SAMEA117805642	PRJEB21343
cichlid6994066	Labeotropheus	trewavasae	F	16.51	Mbuna	Chilumba	SAMEA117805643	PRJEB21343
cichlid6994067	Labeotropheus	trewavasae	F	18.99	Mbuna	Chilumba	SAMEA117805644	PRJEB21343
cichlid6994068	Labeotropheus	trewavasae	F	19.07	Mbuna	Chilumba	SAMEA117805645	PRJEB21343
cichlid6994069	Labeotropheus	trewavasae	F	14.84	Mbuna	Chilumba	SAMEA117805646	PRJEB21343
CICHM16429676	Labeotropheus	trewavasae	F	31.22	Mbuna	Chilumba	SAMEA4032102	PRJEB15289
cichlid6994076	Labeotropheus	trewavasae	M	15.12	Mbuna	Chilumba	SAMEA117805653	PRJEB21343
cichlid6994077	Labeotropheus	trewavasae	U	15.36	Mbuna	Chilumba	SAMEA117805654	PRJEB21343
cichlid6994078	Labeotropheus	trewavasae	U	16.03	Mbuna	Chilumba	SAMEA117805655	PRJEB21343
cichlid6994079	Labeotropheus	trewavasae	F	16.83	Mbuna	Chilumba	SAMEA117805656	PRJEB21343
cichlid6994080	Labeotropheus	trewavasae	M	16.69	Mbuna	Chilumba	SAMEA117805657	PRJEB21343
cichlid6994081	Labeotropheus	trewavasae	M	17.16	Mbuna	Chilumba	SAMEA117805658	PRJEB21343
cichlid6994085	Labeotropheus	trewavasae	M	16.24	Mbuna	Chilumba	SAMEA117805661	PRJEB21343
cichlid6994086	Labeotropheus	trewavasae	M	16.03	Mbuna	Chilumba	SAMEA117805662	PRJEB21343
cichlid6994087	Labeotropheus	trewavasae	F?	13.86	Mbuna	Chilumba	SAMEA117805663	PRJEB21343
cichlid6994088	Labeotropheus	trewavasae	M	17.31	Mbuna	Chilumba	SAMEA117805664	PRJEB21343
cichlid6994089	Labeotropheus	trewavasae	M	15.72	Mbuna	Chilumba	SAMEA117805665	PRJEB21343
cichlid6994093	Labeotropheus	trewavasae	M	15.95	Mbuna	Chilumba	SAMEA117805669	PRJEB21343
cichlid6994094	Labeotropheus	trewavasae	M	17.16	Mbuna	Chilumba	SAMEA117805670	PRJEB21343
cichlid7020241	Lethrinops	gossei	M	17.53	Deep	Monkey_Bay	SAMEA117805981	PRJEB21343
cichlid7020242	Lethrinops	gossei	M	16.19	Deep	Monkey_Bay	SAMEA117805982	PRJEB21343
cichlid7020243	Lethrinops	gossei	M	17.01	Deep	Monkey_Bay	SAMEA117805983	PRJEB21343
cichlid7020244	Lethrinops	gossei	M	16.93	Deep	Monkey_Bay	SAMEA117805984	PRJEB21343
cichlid7020245	Lethrinops	gossei	M	18.28	Deep	Monkey_Bay	SAMEA117805985	PRJEB21343
CICHM16429747	Lethrinops	gossei	M	44.42	Deep	Monkey_Bay	SAMEA4033327	PRJEB15289
CICHM16429781	Lethrinops	gossei	M	28.08	Deep	Monkey_Bay	SAMEA4051560	PRJEB15289
CICHM16429749	Lethrinops	gossei	M	30.02	Deep	Monkey_Bay	SAMEA4033328	PRJEB15289
cichlid7020137	Lethrinops	gossei	M	16.44	Deep	Cape_Maclear	SAMEA117805879	PRJEB21343
cichlid7020138	Lethrinops	gossei	M	15.14	Deep	Cape_Maclear	SAMEA117805880	PRJEB21343
cichlid7020139	Lethrinops	gossei	M	17.82	Deep	Cape_Maclear	SAMEA117805881	PRJEB21343
cichlid7020140	Lethrinops	gossei	M	15.64	Deep	Cape_Maclear	SAMEA117805882	PRJEB21343
cichlid7020141	Lethrinops	gossei	M	16.11	Deep	Cape_Maclear	SAMEA117805883	PRJEB21343
cichlid7020142	Lethrinops	gossei	M	14.21	Deep	Cape_Maclear	SAMEA117805884	PRJEB21343
cichlid7020143	Lethrinops	gossei	M	16.63	Deep	Cape_Maclear	SAMEA117805885	PRJEB21343
cichlid7020144	Lethrinops	gossei	M	16.07	Deep	Cape_Maclear	SAMEA117805886	PRJEB21343
cichlid7020145	Lethrinops	gossei	M	18.68	Deep	Cape_Maclear	SAMEA117805887	PRJEB21343
cichlid7020146	Lethrinops	gossei	M	17.36	Deep	Cape_Maclear	SAMEA117805888	PRJEB21343
ILBCDS5421990	Lethrinops	lethrinus	M	15.51	Shallow	Southeast_arm	SAMEA1877499	PRJEB1254
cichlid7050655	Lethrinops	lethrinus	M	21.26	Shallow	Southeast_arm	SAMEA117806153	PRJEB21343
cichlid7050674	Lethrinops	lethrinus	M	19.42	Shallow	Southeast_arm	SAMEA117806173	PRJEB21343
cichlid7050675	Lethrinops	lethrinus	F	23.79	Shallow	Southeast_arm	SAMEA117806174	PRJEB21343
cichlid7050676	Lethrinops	lethrinus	M	20.37	Shallow	Southeast_arm	SAMEA117806175	PRJEB21343
cichlid7020316	Lethrinops	lethrinus	M	18.17	Shallow	Southeast_arm	SAMEA117806053	PRJEB21343
cichlid7020317	Lethrinops	lethrinus	M	19.69	Shallow	Southeast_arm	SAMEA117806054	PRJEB21343
cichlid7020318	Lethrinops	lethrinus	M	16.38	Shallow	Southeast_arm	SAMEA117806055	PRJEB21343
cichlid7020319	Lethrinops	lethrinus	U	16.03	Shallow	Southeast_arm	SAMEA117806056	PRJEB21343
cichlid7020320	Lethrinops	lethrinus	U	19.29	Shallow	Southeast_arm	SAMEA117806057	PRJEB21343
cichlid7020321	Lethrinops	lethrinus	M	16.75	Shallow	Southeast_arm	SAMEA117806058	PRJEB21343
cichlid6994141	Maylandia	callainos	M	19.68	Mbuna	Chilumba	SAMEA117805716	PRJEB21343
cichlid6994142	Maylandia	callainos	F	16.63	Mbuna	Chilumba	SAMEA117805717	PRJEB21343
cichlid6994163	Maylandia	callainos	F?	15.93	Mbuna	Chilumba	SAMEA117805738	PRJEB21343
cichlid6994164	Maylandia	callainos	M	16.02	Mbuna	Chilumba	SAMEA117805739	PRJEB21343
cichlid6994165	Maylandia	callainos	M	14.21	Mbuna	Chilumba	SAMEA117805740	PRJEB21343
cichlid6994166	Maylandia	callainos	M	20.27	Mbuna	Chilumba	SAMEA117805741	PRJEB21343
cichlid6994167	Maylandia	callainos	M	17.02	Mbuna	Chilumba	SAMEA117805742	PRJEB21343
cichlid6994168	Maylandia	callainos	M	20.31	Mbuna	Chilumba	SAMEA117805743	PRJEB21343
cichlid6994169	Maylandia	callainos	M	20.81	Mbuna	Chilumba	SAMEA117805744	PRJEB21343
cichlid6994170	Maylandia	callainos	M	15.19	Mbuna	Chilumba	SAMEA117805745	PRJEB21343
cichlid6994171	Maylandia	callainos	M	19.24	Mbuna	Chilumba	SAMEA117805746	PRJEB21343
cichlid6994172	Maylandia	callainos	M	15.03	Mbuna	Chilumba	SAMEA117805747	PRJEB21343
cichlid6994173	Maylandia	callainos	M	16.49	Mbuna	Chilumba	SAMEA117805748	PRJEB21343
cichlid6994174	Maylandia	callainos	F	17.9	Mbuna	Chilumba	SAMEA117805749	PRJEB21343
cichlid6994175	Maylandia	callainos	F	17.43	Mbuna	Chilumba	SAMEA117805750	PRJEB21343
cichlid6994176	Maylandia	callainos	F	18.79	Mbuna	Chilumba	SAMEA117805751	PRJEB21343
cichlid6994177	Maylandia	callainos	F	17.99	Mbuna	Chilumba	SAMEA117805752	PRJEB21343
cichlid6994178	Maylandia	callainos	F	15.57	Mbuna	Chilumba	SAMEA117805753	PRJEB21343
cichlid6994180	Maylandia	callainos	F	16.25	Mbuna	Chilumba	SAMEA117805754	PRJEB21343
cichlid6994181	Maylandia	callainos	F	14.49	Mbuna	Chilumba	SAMEA117805755	PRJEB21343
cichlid6994182	Maylandia	callainos	F	18.15	Mbuna	Chilumba	SAMEA117805756	PRJEB21343
cichlid6994183	Maylandia	callainos	F	17.69	Mbuna	Chilumba	SAMEA117805757	PRJEB21343
cichlid6994195	Maylandia	callainos	F?	17.05	Mbuna	Chilumba	SAMEA117805769	PRJEB21343
cichlid6994199	Maylandia	callainos	F?	16.55	Mbuna	Chilumba	SAMEA117805772	PRJEB21343
cichlid6994200	Maylandia	callainos	F?	15.54	Mbuna	Chilumba	SAMEA117805773	PRJEB21343
cichlid6994009	Maylandia	emmiltos	M	16.76	Mbuna	Chilumba	SAMEA117805586	PRJEB21343
CICHM16429725	Maylandia	emmiltos	M	32.84	Mbuna	Chilumba	SAMEA4033320	PRJEB15289
cichlid6994010	Maylandia	emmiltos	M	17.36	Mbuna	Chilumba	SAMEA117805587	PRJEB21343
cichlid6994011	Maylandia	emmiltos	M	16.21	Mbuna	Chilumba	SAMEA117805588	PRJEB21343
cichlid6994012	Maylandia	emmiltos	M	15.45	Mbuna	Chilumba	SAMEA117805589	PRJEB21343
cichlid6994013	Maylandia	emmiltos	M	16.91	Mbuna	Chilumba	SAMEA117805590	PRJEB21343
cichlid6994014	Maylandia	emmiltos	M	17.32	Mbuna	Chilumba	SAMEA117805591	PRJEB21343
cichlid6994015	Maylandia	emmiltos	M	17.85	Mbuna	Chilumba	SAMEA117805592	PRJEB21343
cichlid6994016	Maylandia	emmiltos	M	19.13	Mbuna	Chilumba	SAMEA117805593	PRJEB21343
cichlid6994017	Maylandia	emmiltos	M	18.7	Mbuna	Chilumba	SAMEA117805594	PRJEB21343
cichlid6994018	Maylandia	emmiltos	M	16.39	Mbuna	Chilumba	SAMEA117805595	PRJEB21343
cichlid6994019	Maylandia	emmiltos	M	13.09	Mbuna	Chilumba	SAMEA117805596	PRJEB21343
cichlid6994020	Maylandia	emmiltos	M	18.41	Mbuna	Chilumba	SAMEA117805597	PRJEB21343
cichlid6994021	Maylandia	emmiltos	M	16.42	Mbuna	Chilumba	SAMEA117805598	PRJEB21343
cichlid6994022	Maylandia	emmiltos	M	17.43	Mbuna	Chilumba	SAMEA117805599	PRJEB21343
cichlid6994023	Maylandia	emmiltos	M	15.47	Mbuna	Chilumba	SAMEA117805600	PRJEB21343
cichlid6994024	Maylandia	emmiltos	M	19.37	Mbuna	Chilumba	SAMEA117805601	PRJEB21343
cichlid6994025	Maylandia	emmiltos	M	19.7	Mbuna	Chilumba	SAMEA117805602	PRJEB21343
cichlid6994026	Maylandia	emmiltos	M	16.48	Mbuna	Chilumba	SAMEA117805603	PRJEB21343
cichlid6994027	Maylandia	emmiltos	M	17.49	Mbuna	Chilumba	SAMEA117805604	PRJEB21343
CICHM16429726	Maylandia	emmiltos	M	36.51	Mbuna	Chilumba	SAMEA4032127	PRJEB15289
cichlid6994051	Maylandia	emmiltos	M	16.79	Mbuna	Chilumba	SAMEA117805628	PRJEB21343
cichlid7050737	Maylandia	emmiltos	U	15.88	Mbuna	Chilumba	SAMEA117806232	PRJEB21343
cichlid7050739	Maylandia	emmiltos	U	16.01	Mbuna	Chilumba	SAMEA117806233	PRJEB21343
cichlid7050741	Maylandia	emmiltos	U	20.95	Mbuna	Chilumba	SAMEA117806234	PRJEB21343
cichlid7050742	Maylandia	emmiltos	U	18.16	Mbuna	Chilumba	SAMEA117806235	PRJEB21343
cichlid7050743	Maylandia	emmiltos	U	16.92	Mbuna	Chilumba	SAMEA117806236	PRJEB21343
cichlid7050744	Maylandia	emmiltos	U	17.95	Mbuna	Chilumba	SAMEA117806237	PRJEB21343
cichlid7050745	Maylandia	emmiltos	U	17.01	Mbuna	Chilumba	SAMEA117806238	PRJEB21343
cichlid7050746	Maylandia	emmiltos	U	17.04	Mbuna	Chilumba	SAMEA117806239	PRJEB21343
cichlid6994028	Maylandia	fainzilberi	M	14.58	Mbuna	Chilumba	SAMEA117805605	PRJEB21343
cichlid6994029	Maylandia	fainzilberi	M	15.48	Mbuna	Chilumba	SAMEA117805606	PRJEB21343
cichlid6994030	Maylandia	fainzilberi	M	16.03	Mbuna	Chilumba	SAMEA117805607	PRJEB21343
cichlid6994031	Maylandia	fainzilberi	M	16.71	Mbuna	Chilumba	SAMEA117805608	PRJEB21343
cichlid6994032	Maylandia	fainzilberi	M	15.71	Mbuna	Chilumba	SAMEA117805609	PRJEB21343
cichlid6994033	Maylandia	fainzilberi	M	16.36	Mbuna	Chilumba	SAMEA117805610	PRJEB21343
cichlid6994034	Maylandia	fainzilberi	M	15.45	Mbuna	Chilumba	SAMEA117805611	PRJEB21343
CICHM16429727	Maylandia	fainzilberi	U	32.16	Mbuna	Chilumba	SAMEA4033321	PRJEB15289
cichlid6994035	Maylandia	fainzilberi	U	16.56	Mbuna	Chilumba	SAMEA117805612	PRJEB21343
cichlid6994036	Maylandia	fainzilberi	U	14.05	Mbuna	Chilumba	SAMEA117805613	PRJEB21343
cichlid6994037	Maylandia	fainzilberi	U	15.86	Mbuna	Chilumba	SAMEA117805614	PRJEB21343
cichlid6994038	Maylandia	fainzilberi	U	17.06	Mbuna	Chilumba	SAMEA117805615	PRJEB21343
cichlid6994039	Maylandia	fainzilberi	U	17.15	Mbuna	Chilumba	SAMEA117805616	PRJEB21343
cichlid6994040	Maylandia	fainzilberi	U	18.17	Mbuna	Chilumba	SAMEA117805617	PRJEB21343
cichlid6994041	Maylandia	fainzilberi	F?	17.37	Mbuna	Chilumba	SAMEA117805618	PRJEB21343
CICHM16429728	Maylandia	fainzilberi	F?	40.58	Mbuna	Chilumba	SAMEA4032128	PRJEB15289
cichlid6994042	Maylandia	fainzilberi	F?	17.17	Mbuna	Chilumba	SAMEA117805619	PRJEB21343
cichlid6994043	Maylandia	fainzilberi	F?	16.74	Mbuna	Chilumba	SAMEA117805620	PRJEB21343
cichlid6994044	Maylandia	fainzilberi	U	13.72	Mbuna	Chilumba	SAMEA117805621	PRJEB21343
cichlid6994045	Maylandia	fainzilberi	U	12.91	Mbuna	Chilumba	SAMEA117805622	PRJEB21343
cichlid6994050	Maylandia	fainzilberi	F	18.57	Mbuna	Chilumba	SAMEA117805627	PRJEB21343
CICHM16429729	Maylandia	fainzilberi	M	35.39	Mbuna	Chilumba	SAMEA4033322	PRJEB15289
cichlid6994102	Maylandia	fainzilberi	M	19.26	Mbuna	Chilumba	SAMEA117805677	PRJEB21343
cichlid6994103	Maylandia	fainzilberi	M	15.35	Mbuna	Chilumba	SAMEA117805678	PRJEB21343
cichlid6994104	Maylandia	fainzilberi	M	16.83	Mbuna	Chilumba	SAMEA117805679	PRJEB21343
cichlid6994105	Maylandia	fainzilberi	M	18.96	Mbuna	Chilumba	SAMEA117805680	PRJEB21343
cichlid6994106	Maylandia	fainzilberi	M	16.75	Mbuna	Chilumba	SAMEA117805681	PRJEB21343
cichlid6994107	Maylandia	fainzilberi	M	17.16	Mbuna	Chilumba	SAMEA117805682	PRJEB21343
cichlid6994108	Maylandia	fainzilberi	M	16.25	Mbuna	Chilumba	SAMEA117805683	PRJEB21343
cichlid6994109	Maylandia	fainzilberi	M	22.49	Mbuna	Chilumba	SAMEA117805684	PRJEB21343
cichlid6994110	Maylandia	fainzilberi	M	22.19	Mbuna	Chilumba	SAMEA117805685	PRJEB21343
cichlid6994111	Maylandia	fainzilberi	M	18.62	Mbuna	Chilumba	SAMEA117805686	PRJEB21343
cichlid6994112	Maylandia	fainzilberi	M	20.95	Mbuna	Chilumba	SAMEA117805687	PRJEB21343
cichlid6994113	Maylandia	fainzilberi	F?	16.31	Mbuna	Chilumba	SAMEA117805688	PRJEB21343
cichlid6994114	Maylandia	fainzilberi	M	19.63	Mbuna	Chilumba	SAMEA117805689	PRJEB21343
cichlid6994115	Maylandia	fainzilberi	M	16.7	Mbuna	Chilumba	SAMEA117805690	PRJEB21343
cichlid6994116	Maylandia	fainzilberi	M	16.69	Mbuna	Chilumba	SAMEA117805691	PRJEB21343
cichlid6994117	Maylandia	fainzilberi	M	20.84	Mbuna	Chilumba	SAMEA117805692	PRJEB21343
cichlid6994118	Maylandia	fainzilberi	M	16.81	Mbuna	Chilumba	SAMEA117805693	PRJEB21343
cichlid6994119	Maylandia	fainzilberi	F?	16.94	Mbuna	Chilumba	SAMEA117805694	PRJEB21343
cichlid6994140	Maylandia	fainzilberi	M	20.13	Mbuna	Chilumba	SAMEA117805715	PRJEB21343
cichlid6994149	Maylandia	fainzilberi	M	17.14	Mbuna	Chilumba	SAMEA117805724	PRJEB21343
cichlid6994150	Maylandia	fainzilberi	M	17.07	Mbuna	Chilumba	SAMEA117805725	PRJEB21343
cichm16429730	Maylandia	fainzilberi	M	35.3	Mbuna	Chilumba
cichlid6994151	Maylandia	fainzilberi	M	17.59	Mbuna	Chilumba	SAMEA117805726	PRJEB21343
cichlid6994152	Maylandia	fainzilberi	M	16.67	Mbuna	Chilumba	SAMEA117805727	PRJEB21343
cichlid6994153	Maylandia	fainzilberi	M	17	Mbuna	Chilumba	SAMEA117805728	PRJEB21343
cichlid6994154	Maylandia	fainzilberi	M	17.09	Mbuna	Chilumba	SAMEA117805729	PRJEB21343
cichlid6994155	Maylandia	fainzilberi	M	16.25	Mbuna	Chilumba	SAMEA117805730	PRJEB21343
cichlid6994156	Maylandia	fainzilberi	M	18.94	Mbuna	Chilumba	SAMEA117805731	PRJEB21343
cichlid6994157	Maylandia	fainzilberi	M	16.92	Mbuna	Chilumba	SAMEA117805732	PRJEB21343
cichlid6994158	Maylandia	fainzilberi	M	22.62	Mbuna	Chilumba	SAMEA117805733	PRJEB21343
cichlid6994159	Maylandia	fainzilberi	F?	18.34	Mbuna	Chilumba	SAMEA117805734	PRJEB21343
cichlid6994160	Maylandia	fainzilberi	F?	16.05	Mbuna	Chilumba	SAMEA117805735	PRJEB21343
cichlid6994161	Maylandia	fainzilberi	F?	14.15	Mbuna	Chilumba	SAMEA117805736	PRJEB21343
cichlid6994162	Maylandia	fainzilberi	F?	17.28	Mbuna	Chilumba	SAMEA117805737	PRJEB21343
cichlid6994201	Maylandia	fainzilberi	M	17.79	Mbuna	Chilumba	SAMEA117805774	PRJEB21343
cichlid6994202	Maylandia	fainzilberi	M	17.77	Mbuna	Chilumba	SAMEA117805775	PRJEB21343
cichlid7050747	Maylandia	fainzilberi	U	16.64	Mbuna	Chilumba	SAMEA117806240	PRJEB21343
cichlid7050748	Maylandia	fainzilberi	U	17.95	Mbuna	Chilumba	SAMEA117806241	PRJEB21343
cichlid7050749	Maylandia	fainzilberi	U	21.11	Mbuna	Chilumba	SAMEA117806242	PRJEB21343
cichlid7050750	Maylandia	fainzilberi	U	16.96	Mbuna	Chilumba	SAMEA117806243	PRJEB21343
cichlid7050751	Maylandia	fainzilberi	U	19.22	Mbuna	Chilumba	SAMEA117806244	PRJEB21343
cichlid7050752	Maylandia	fainzilberi	U	16.35	Mbuna	Chilumba	SAMEA117806245	PRJEB21343
cichlid7050753	Maylandia	fainzilberi	U	18.34	Mbuna	Chilumba	SAMEA117806246	PRJEB21343
cichlid7050754	Maylandia	fainzilberi	U	16.21	Mbuna	Chilumba	SAMEA117806247	PRJEB21343
cichlid7050755	Maylandia	fainzilberi	U	17.5	Mbuna	Chilumba	SAMEA117806248	PRJEB21343
cichlid7050756	Maylandia	fainzilberi	U	16.95	Mbuna	Chilumba	SAMEA117806249	PRJEB21343
cichlid7050757	Maylandia	fainzilberi	U	21.17	Mbuna	Chilumba	SAMEA117806250	PRJEB21343
cichlid7050758	Maylandia	fainzilberi	U	18.86	Mbuna	Chilumba	SAMEA117806251	PRJEB21343
cichlid7050759	Maylandia	fainzilberi	U	37.3	Mbuna	Chilumba	SAMEA117806252	PRJEB21343
cichlid7050760	Maylandia	fainzilberi	U	24.16	Mbuna	Chilumba	SAMEA117806253	PRJEB21343
cichlid7050761	Maylandia	fainzilberi	U	15.58	Mbuna	Chilumba	SAMEA117806254	PRJEB21343
cichlid6978876	Maylandia	ngarae	M?	16.62	Mbuna	Chilumba	SAMEA117805450	PRJEB21343
cichlid6994207	Maylandia	ngarae	M?	14.92	Mbuna	Chilumba	SAMEA117805780	PRJEB21343
cichlid6994208	Maylandia	ngarae	M?	16.36	Mbuna	Chilumba	SAMEA117805781	PRJEB21343
cichlid6994209	Maylandia	ngarae	U	16.08	Mbuna	Chilumba	SAMEA117805782	PRJEB21343
cichlid6994210	Maylandia	ngarae	U	17.1	Mbuna	Chilumba	SAMEA117805783	PRJEB21343
cichlid6994214	Maylandia	ngarae	U	15.81	Mbuna	Chilumba	SAMEA117805787	PRJEB21343
cichlid6994215	Maylandia	ngarae	U	15.08	Mbuna	Chilumba	SAMEA117805788	PRJEB21343
cichlid6978871	Maylandia	pearly	M	16.84	Mbuna	Chilumba	SAMEA117805447	PRJEB21343
cichlid6994005	Maylandia	pearly	M	17.94	Mbuna	Chilumba	SAMEA117805582	PRJEB21343
cichlid6994006	Maylandia	pearly	F	18.01	Mbuna	Chilumba	SAMEA117805583	PRJEB21343
cichlid6994007	Maylandia	pearly	F	16.61	Mbuna	Chilumba	SAMEA117805584	PRJEB21343
cichlid6994008	Maylandia	pearly	F	15.52	Mbuna	Chilumba	SAMEA117805585	PRJEB21343
cichlid6994121	Maylandia	pearly	M	18.95	Mbuna	Chilumba	SAMEA117805696	PRJEB21343
cichlid6994122	Maylandia	pearly	M	20.66	Mbuna	Chilumba	SAMEA117805697	PRJEB21343
cichlid6994123	Maylandia	pearly	M	17.98	Mbuna	Chilumba	SAMEA117805698	PRJEB21343
cichlid6994124	Maylandia	pearly	M	14.83	Mbuna	Chilumba	SAMEA117805699	PRJEB21343
cichlid6994125	Maylandia	pearly	M	15.61	Mbuna	Chilumba	SAMEA117805700	PRJEB21343
cichlid6994126	Maylandia	pearly	M	16.77	Mbuna	Chilumba	SAMEA117805701	PRJEB21343
cichlid6994127	Maylandia	pearly	F	17.26	Mbuna	Chilumba	SAMEA117805702	PRJEB21343
cichlid6994128	Maylandia	pearly	F	19	Mbuna	Chilumba	SAMEA117805703	PRJEB21343
cichlid6994129	Maylandia	pearly	F	19.38	Mbuna	Chilumba	SAMEA117805704	PRJEB21343
cichlid6994130	Maylandia	pearly	F	19.57	Mbuna	Chilumba	SAMEA117805705	PRJEB21343
cichlid6994131	Maylandia	pearly	F	19.85	Mbuna	Chilumba	SAMEA117805706	PRJEB21343
cichlid6994132	Maylandia	pearly	F	17.22	Mbuna	Chilumba	SAMEA117805707	PRJEB21343
CICHM16429635	Maylandia	zebra	M	36.31	Mbuna	Nkhata_Bay	SAMEA4032068	PRJEB15289
CICHM16429637	Maylandia	zebra	M	36.75	Mbuna	Nkhata_Bay	SAMEA4032069	PRJEB15289
CICHM16429638	Maylandia	zebra	F	35.94	Mbuna	Nkhata_Bay	SAMEA4033281	PRJEB15289
CICHM16429639	Maylandia	zebra	F	38.36	Mbuna	Nkhata_Bay	SAMEA4032070	PRJEB15289
CICHM16429640	Maylandia	zebra	F	37.23	Mbuna	Nkhata_Bay	SAMEA4033282	PRJEB15289
CICHM16429641	Maylandia	zebra	M	38.99	Mbuna	Nkhata_Bay	SAMEA4032088	PRJEB15289
CICHM16429642	Maylandia	zebra	F	38.23	Mbuna	Nkhata_Bay	SAMEA4033283	PRJEB15289
CICHM16429643	Maylandia	zebra	F	34.44	Mbuna	Nkhata_Bay	SAMEA4032089	PRJEB15289
CICHM16429631	Maylandia	zebra	M	38.62	Mbuna	Chiofu	SAMEA4032066	PRJEB15289
CICHM16429632	Maylandia	zebra	M	36.1	Mbuna	Chiofu	SAMEA4033278	PRJEB15289
CICHM16429633	Maylandia	zebra	M	36.22	Mbuna	Chiofu	SAMEA4032067	PRJEB15289
CICHM16429644	Maylandia	zebra	F	30.55	Mbuna	Chiofu	SAMEA4033284	PRJEB15289
CICHM16429634	Maylandia	zebra	M	35.58	Mbuna	Chiofu	SAMEA4033279	PRJEB15289
cichlid6978982	Maylandia	zebra	U	16.95	Mbuna	Cape_Maclear	SAMEA104139139	PRJEB21343
cichlid6979062	Maylandia	zebra	M	17.74	Mbuna	Cape_Maclear	SAMEA104139147	PRJEB21343
cichlid6979063	Maylandia	zebra	M	18.52	Mbuna	Cape_Maclear	SAMEA104139148	PRJEB21343
cichlid6979064	Maylandia	zebra	M	18.14	Mbuna	Cape_Maclear	SAMEA104139149	PRJEB21343
cichlid6979065	Maylandia	zebra	M	17.08	Mbuna	Cape_Maclear	SAMEA104139150	PRJEB21343
cichlid6979066	Maylandia	zebra	F	18.15	Mbuna	Cape_Maclear	SAMEA104139151	PRJEB21343
cichlid6979067	Maylandia	zebra	F	22.57	Mbuna	Cape_Maclear	SAMEA104139152	PRJEB21343
cichlid6979068	Maylandia	zebra	F	19.48	Mbuna	Cape_Maclear	SAMEA104139153	PRJEB21343
cichlid6979069	Maylandia	zebra	F	21.59	Mbuna	Cape_Maclear	SAMEA104139154	PRJEB21343
cichlid6979070	Maylandia	zebra	M?	17.96	Mbuna	Cape_Maclear	SAMEA104139155	PRJEB21343
cichlid6979071	Maylandia	zebra	F	20.72	Mbuna	Cape_Maclear	SAMEA104139156	PRJEB21343
cichlid6979072	Maylandia	zebra	F	19.43	Mbuna	Cape_Maclear	SAMEA104139157	PRJEB21343
cichlid6979073	Maylandia	zebra	M	18.02	Mbuna	Cape_Maclear	SAMEA104139158	PRJEB21343
cichlid6979074	Maylandia	zebra	F	18.99	Mbuna	Cape_Maclear	SAMEA104139159	PRJEB21343
cichlid6979075	Maylandia	zebra	M	19.7	Mbuna	Cape_Maclear	SAMEA104139160	PRJEB21343
cichlid6979076	Maylandia	zebra	M	19.82	Mbuna	Cape_Maclear	SAMEA104139161	PRJEB21343
cichlid6979077	Maylandia	zebra	M	21.49	Mbuna	Cape_Maclear	SAMEA104139162	PRJEB21343
cichlid6979151	Maylandia	zebra	M	17.52	Mbuna	Cape_Maclear	SAMEA104139164	PRJEB21343
cichlid6979152	Maylandia	zebra	M	16.28	Mbuna	Cape_Maclear	SAMEA104139165	PRJEB21343
cichlid6979153	Maylandia	zebra	M	16.81	Mbuna	Cape_Maclear	SAMEA104139166	PRJEB21343
cichlid6979154	Maylandia	zebra	M	15.95	Mbuna	Cape_Maclear	SAMEA104139167	PRJEB21343
cichlid6979155	Maylandia	zebra	M	16.71	Mbuna	Cape_Maclear	SAMEA104139168	PRJEB21343
cichlid6979156	Maylandia	zebra	M	15.64	Mbuna	Cape_Maclear	SAMEA104139169	PRJEB21343
cichlid6979157	Maylandia	zebra	M	16.99	Mbuna	Cape_Maclear	SAMEA104139170	PRJEB21343
cichlid6979158	Maylandia	zebra	M	17.02	Mbuna	Cape_Maclear	SAMEA104139171	PRJEB21343
cichlid6979159	Maylandia	zebra	M	14.16	Mbuna	Cape_Maclear	SAMEA104139172	PRJEB21343
cichlid6979160	Maylandia	zebra	M	17.43	Mbuna	Cape_Maclear	SAMEA104139173	PRJEB21343
cichlid6979161	Maylandia	zebra	M	14.29	Mbuna	Cape_Maclear	SAMEA104139174	PRJEB21343
cichlid6979162	Maylandia	zebra	M	16.89	Mbuna	Cape_Maclear	SAMEA104139175	PRJEB21343
cichlid6979163	Maylandia	zebra	M	17.8	Mbuna	Cape_Maclear	SAMEA104139176	PRJEB21343
cichlid6979164	Maylandia	zebra	M	17.31	Mbuna	Cape_Maclear	SAMEA104139177	PRJEB21343
cichlid6979169	Maylandia	zebra	U	17.8	Mbuna	Cape_Maclear	SAMEA104139182	PRJEB21343
cichlid6979170	Maylandia	zebra	U	16.13	Mbuna	Cape_Maclear	SAMEA104139183	PRJEB21343
cichlid6979171	Maylandia	zebra	U	15.15	Mbuna	Cape_Maclear	SAMEA104139184	PRJEB21343
cichlid6979173	Maylandia	zebra	U	16.93	Mbuna	Cape_Maclear	SAMEA104139186	PRJEB21343
cichlid6979174	Maylandia	zebra	U	16.12	Mbuna	Cape_Maclear	SAMEA104139187	PRJEB21343
cichlid6979175	Maylandia	zebra	U	15.42	Mbuna	Cape_Maclear	SAMEA104139188	PRJEB21343
cichlid6979198	Maylandia	zebra	M	21.11	Mbuna	Cape_Maclear	SAMEA104139211	PRJEB21343
cichlid6979199	Maylandia	zebra	M	16.07	Mbuna	Cape_Maclear	SAMEA104139212	PRJEB21343
cichlid6979200	Maylandia	zebra	M	17.53	Mbuna	Cape_Maclear	SAMEA104139213	PRJEB21343
cichlid6979201	Maylandia	zebra	M	17.08	Mbuna	Cape_Maclear	SAMEA104139214	PRJEB21343
cichlid6979202	Maylandia	zebra	M	17.21	Mbuna	Cape_Maclear	SAMEA104139215	PRJEB21343
cichlid6979203	Maylandia	zebra	U	19.15	Mbuna	Cape_Maclear	SAMEA104139216	PRJEB21343
cichlid6979204	Maylandia	zebra	U	18.1	Mbuna	Cape_Maclear	SAMEA104139217	PRJEB21343
cichlid6979205	Maylandia	zebra	U	17.75	Mbuna	Cape_Maclear	SAMEA104139218	PRJEB21343
cichlid6979206	Maylandia	zebra	U	18.78	Mbuna	Cape_Maclear	SAMEA104139219	PRJEB21343
cichlid6979207	Maylandia	zebra	U	17.34	Mbuna	Cape_Maclear	SAMEA104139220	PRJEB21343
cichlid6979208	Maylandia	zebra	U	17.76	Mbuna	Cape_Maclear	SAMEA104139221	PRJEB21343
cichlid6979209	Maylandia	zebra	U	17.33	Mbuna	Cape_Maclear	SAMEA104139222	PRJEB21343
cichlid6979210	Maylandia	zebra	U	17.49	Mbuna	Cape_Maclear	SAMEA104139223	PRJEB21343
cichlid6979211	Maylandia	zebra	U	19.41	Mbuna	Cape_Maclear	SAMEA104139224	PRJEB21343
cichlid6979212	Maylandia	zebra	U	16.76	Mbuna	Cape_Maclear	SAMEA104139225	PRJEB21343
cichlid6979213	Maylandia	zebra	U	17.49	Mbuna	Cape_Maclear	SAMEA104139226	PRJEB21343
cichlid6979214	Maylandia	zebra	U	18.38	Mbuna	Cape_Maclear	SAMEA104139227	PRJEB21343
cichlid6979215	Maylandia	zebra	U	14.7	Mbuna	Cape_Maclear	SAMEA104139228	PRJEB21343
cichlid6979216	Maylandia	zebra	U	15.8	Mbuna	Cape_Maclear	SAMEA104139229	PRJEB21343
cichlid6979217	Maylandia	zebra	U	16.69	Mbuna	Cape_Maclear	SAMEA104139230	PRJEB21343
cichlid6979218	Maylandia	zebra	U	17.37	Mbuna	Cape_Maclear	SAMEA104139231	PRJEB21343
cichlid6979219	Maylandia	zebra	U	16.88	Mbuna	Cape_Maclear	SAMEA104139232	PRJEB21343
cichlid6979220	Maylandia	zebra	U	17.03	Mbuna	Cape_Maclear	SAMEA104139233	PRJEB21343
cichlid6979221	Maylandia	zebra	U	19.82	Mbuna	Cape_Maclear	SAMEA104139234	PRJEB21343
cichlid6979222	Maylandia	zebra	U	18.81	Mbuna	Cape_Maclear	SAMEA104139235	PRJEB21343
cichlid6979223	Maylandia	zebra	U	14.53	Mbuna	Cape_Maclear	SAMEA104139236	PRJEB21343
cichlid6979224	Maylandia	zebra	U	13.73	Mbuna	Cape_Maclear	SAMEA104139237	PRJEB21343
cichlid6979225	Maylandia	zebra	U	14.53	Mbuna	Cape_Maclear	SAMEA104139238	PRJEB21343
cichlid6979226	Maylandia	zebra	U	13.58	Mbuna	Cape_Maclear	SAMEA104139239	PRJEB21343
cichlid7020214	Melanochromis	auratus	F?	15.51	Mbuna	Senga_Bay	SAMEA117805954	PRJEB21343
cichlid7020215	Melanochromis	auratus	F?	16.54	Mbuna	Senga_Bay	SAMEA117805955	PRJEB21343
cichlid7020216	Melanochromis	auratus	F?	14.85	Mbuna	Senga_Bay	SAMEA117805956	PRJEB21343
cichlid7020217	Melanochromis	auratus	F?	17.37	Mbuna	Senga_Bay	SAMEA117805957	PRJEB21343
cichlid7020218	Melanochromis	auratus	F?	17.83	Mbuna	Senga_Bay	SAMEA117805958	PRJEB21343
cichlid7020219	Melanochromis	auratus	F?	18.02	Mbuna	Senga_Bay	SAMEA117805959	PRJEB21343
cichlid7020220	Melanochromis	auratus	F?	15.17	Mbuna	Senga_Bay	SAMEA117805960	PRJEB21343
cichlid7020221	Melanochromis	auratus	F?	17.86	Mbuna	Senga_Bay	SAMEA117805961	PRJEB21343
cichlid7020222	Melanochromis	auratus	F?	19.5	Mbuna	Senga_Bay	SAMEA117805962	PRJEB21343
cichlid7020223	Melanochromis	auratus	F?	16.26	Mbuna	Senga_Bay	SAMEA117805963	PRJEB21343
cichlid7020224	Melanochromis	auratus	M	20.31	Mbuna	Senga_Bay	SAMEA117805964	PRJEB21343
cichlid7020225	Melanochromis	auratus	F?	17.03	Mbuna	Senga_Bay	SAMEA117805965	PRJEB21343
cichlid7020226	Melanochromis	auratus	F?	13.54	Mbuna	Senga_Bay	SAMEA117805966	PRJEB21343
cichlid7020227	Melanochromis	auratus	F?	16.41	Mbuna	Senga_Bay	SAMEA117805967	PRJEB21343
cichlid7020228	Melanochromis	auratus	M	15.3	Mbuna	Senga_Bay	SAMEA117805968	PRJEB21343
CICHM16429669	Melanochromis	auratus	M	31.86	Mbuna	Senga_Bay	SAMEA4033294	PRJEB15289
cichlid7020229	Melanochromis	auratus	F?	15.95	Mbuna	Senga_Bay	SAMEA117805969	PRJEB21343
cichlid7020230	Melanochromis	auratus	F?	17.94	Mbuna	Senga_Bay	SAMEA117805970	PRJEB21343
cichlid7020231	Melanochromis	auratus	F?	18.45	Mbuna	Senga_Bay	SAMEA117805971	PRJEB21343
cichlid7050640	Mylochromis	subocularis	U	17.48	Shallow	Southeast_arm	SAMEA117806139	PRJEB21343
cichlid7050641	Mylochromis	subocularis	U	21.74	Shallow	Southeast_arm	SAMEA117806140	PRJEB21343
cichlid7050642	Mylochromis	subocularis	U	17.18	Shallow	Southeast_arm	SAMEA117806141	PRJEB21343
cichlid7050643	Mylochromis	subocularis	U	17.67	Shallow	Southeast_arm	SAMEA117806142	PRJEB21343
cichlid7050644	Mylochromis	subocularis	U	22.15	Shallow	Southeast_arm	SAMEA117806143	PRJEB21343
cichlid7050645	Mylochromis	subocularis	U	17.58	Shallow	Southeast_arm	SAMEA117806144	PRJEB21343
cichlid7050646	Mylochromis	subocularis	U	17.1	Shallow	Southeast_arm	SAMEA117806145	PRJEB21343
cichlid7050647	Mylochromis	subocularis	U	17.38	Shallow	Southeast_arm	SAMEA117806146	PRJEB21343
cichlid7050648	Mylochromis	subocularis	U	17.73	Shallow	Southeast_arm	SAMEA117806147	PRJEB21343
cichlid7050649	Mylochromis	subocularis	U	16.66	Shallow	Southeast_arm	SAMEA117806148	PRJEB21343
cichlid7050650	Mylochromis	subocularis	U	20.34	Shallow	Southeast_arm	SAMEA117806149	PRJEB21343
cichlid7050651	Mylochromis	subocularis	U	17.36	Shallow	Southeast_arm	SAMEA117806150	PRJEB21343
ILBCDS5879546	Mylochromis	subocularis	U	6.25	Shallow	Southeast_arm	SAMEA2661244	PRJEB1254
ILBCDS5879547	Mylochromis	subocularis	U	6.51	Shallow	Southeast_arm	SAMEA2661245	PRJEB1254
ILBCDS5879589	Mylochromis	subocularis	U	5.65	Shallow	Southeast_arm	SAMEA2661287	PRJEB1254
ILBCDS5879590	Mylochromis	subocularis	U	5.56	Shallow	Southeast_arm	SAMEA2661288	PRJEB1254
ILBCDS5879591	Mylochromis	subocularis	U	5.96	Shallow	Southeast_arm	SAMEA2661289	PRJEB1254
ILBCDS5879592	Mylochromis	subocularis	U	5.66	Shallow	Southeast_arm	SAMEA2661290	PRJEB1254
cichlid7050634	Otopharynx	argyrosoma	M	16.56	Shallow	Southeast_arm	SAMEA117806134	PRJEB21343
cichlid7050635	Otopharynx	argyrosoma	M	17.97	Shallow	Southeast_arm	SAMEA117806135	PRJEB21343
cichlid7050636	Otopharynx	argyrosoma	M	16.99	Shallow	Southeast_arm	SAMEA117806136	PRJEB21343
cichlid7050637	Otopharynx	argyrosoma	F?	17.11	Shallow	Southeast_arm	SAMEA117806137	PRJEB21343
cichlid7050639	Otopharynx	argyrosoma	F?	15.78	Shallow	Southeast_arm	SAMEA117806138	PRJEB21343
cichlid7050661	Otopharynx	argyrosoma	M	15.15	Shallow	Southeast_arm	SAMEA117806159	PRJEB21343
cichlid7050662	Otopharynx	argyrosoma	M	15.35	Shallow	Southeast_arm	SAMEA117806160	PRJEB21343
cichlid7050663	Otopharynx	argyrosoma	M	16.79	Shallow	Southeast_arm	SAMEA117806161	PRJEB21343
cichlid7050664	Otopharynx	argyrosoma	M	18.06	Shallow	Southeast_arm	SAMEA117806162	PRJEB21343
cichlid7050665	Otopharynx	argyrosoma	M	17.55	Shallow	Southeast_arm	SAMEA117806163	PRJEB21343
cichlid7050666	Otopharynx	argyrosoma	M	16.61	Shallow	Southeast_arm	SAMEA117806165	PRJEB21343
cichlid7050667	Otopharynx	argyrosoma	M	18.64	Shallow	Southeast_arm	SAMEA117806166	PRJEB21343
cichlid7050668	Otopharynx	argyrosoma	M	15.81	Shallow	Southeast_arm	SAMEA117806167	PRJEB21343
cichlid7050669	Otopharynx	argyrosoma	M	16.24	Shallow	Southeast_arm	SAMEA117806168	PRJEB21343
cichlid7050670	Otopharynx	argyrosoma	M	17.43	Shallow	Southeast_arm	SAMEA117806169	PRJEB21343
cichlid7050671	Otopharynx	argyrosoma	M	17.72	Shallow	Southeast_arm	SAMEA117806170	PRJEB21343
cichlid7050672	Otopharynx	argyrosoma	M	20.61	Shallow	Southeast_arm	SAMEA117806171	PRJEB21343
cichlid7050673	Otopharynx	argyrosoma	M	18.21	Shallow	Southeast_arm	SAMEA117806172	PRJEB21343
cichlid7050686	Otopharynx	argyrosoma	M	21.04	Shallow	Lake_Malombe	SAMEA117806185	PRJEB21343
cichlid7050687	Otopharynx	argyrosoma	M	23.26	Shallow	Lake_Malombe	SAMEA117806186	PRJEB21343
cichlid7050688	Otopharynx	argyrosoma	M	13.21	Shallow	Lake_Malombe	SAMEA117806187	PRJEB21343
cichlid7050689	Otopharynx	argyrosoma	M	13.94	Shallow	Lake_Malombe	SAMEA117806188	PRJEB21343
cichlid7050690	Otopharynx	argyrosoma	M	14.16	Shallow	Lake_Malombe	SAMEA117806189	PRJEB21343
cichlid7050691	Otopharynx	argyrosoma	M	15.66	Shallow	Lake_Malombe	SAMEA117806190	PRJEB21343
cichlid7050692	Otopharynx	argyrosoma	M	25.64	Shallow	Lake_Malombe	SAMEA117806191	PRJEB21343
cichlid7050693	Otopharynx	argyrosoma	M	16.46	Shallow	Lake_Malombe	SAMEA117806192	PRJEB21343
cichlid7050694	Otopharynx	argyrosoma	M	16.03	Shallow	Lake_Malombe	SAMEA117806193	PRJEB21343
cichlid7050695	Otopharynx	argyrosoma	M	17.52	Shallow	Lake_Malombe	SAMEA117806194	PRJEB21343
cichlid7050696	Otopharynx	argyrosoma	M	16.93	Shallow	Lake_Malombe	SAMEA117806195	PRJEB21343
cichlid7050697	Otopharynx	argyrosoma	M	16.01	Shallow	Lake_Malombe	SAMEA117806196	PRJEB21343
cichlid7050699	Otopharynx	argyrosoma	M	15.61	Shallow	Lake_Malombe	SAMEA117806197	PRJEB21343
cichlid7050700	Otopharynx	argyrosoma	M	17.54	Shallow	Lake_Malombe	SAMEA117806198	PRJEB21343
cichlid7050701	Otopharynx	argyrosoma	M	15.22	Shallow	Lake_Malombe	SAMEA117806199	PRJEB21343
cichlid7050702	Otopharynx	argyrosoma	M	21.07	Shallow	Lake_Malombe	SAMEA117806200	PRJEB21343
cichlid7050703	Otopharynx	argyrosoma	M	18.76	Shallow	Lake_Malombe	SAMEA117806201	PRJEB21343
cichlid7050704	Otopharynx	argyrosoma	M	15.87	Shallow	Lake_Malombe	SAMEA117806202	PRJEB21343
cichlid7050705	Otopharynx	argyrosoma	M	16.84	Shallow	Lake_Malombe	SAMEA117806203	PRJEB21343
cichlid6994254	Petrotilapia	genalutea	M	18.51	Mbuna	Chiofu	SAMEA117805824	PRJEB21343
CICHM16429578	Petrotilapia	genalutea	M	24.38	Mbuna	Chiofu	SAMEA4033251	PRJEB15289
CICHM16429579	Petrotilapia	genalutea	M	29.74	Mbuna	Chiofu	SAMEA4032038	PRJEB15289
CICHM16429580	Petrotilapia	genalutea	M	29.49	Mbuna	Chiofu	SAMEA4033252	PRJEB15289
CICHM16429581	Petrotilapia	genalutea	M	30.72	Mbuna	Chiofu	SAMEA4032039	PRJEB15289
CICHM16429582	Petrotilapia	genalutea	M	26.97	Mbuna	Chiofu	SAMEA4033253	PRJEB15289
CICHM16429570	Petrotilapia	genalutea-northern	M	29.59	Mbuna	Chilumba	SAMEA4033247	PRJEB15289
CICHM16429571	Petrotilapia	genalutea-northern	M	29.03	Mbuna	Chilumba	SAMEA4032034	PRJEB15289
CICHM16429572	Petrotilapia	genalutea-northern	M	31.71	Mbuna	Chilumba	SAMEA4033248	PRJEB15289
CICHM16429573	Petrotilapia	genalutea-northern	M	19.69	Mbuna	Chilumba	SAMEA4032035	PRJEB15289
CICHM16429574	Petrotilapia	genalutea-northern	M	25.98	Mbuna	Chilumba	SAMEA4033249	PRJEB15289
CICHM16429575	Petrotilapia	genalutea-northern	M	26.74	Mbuna	Chilumba	SAMEA4032036	PRJEB15289
CICHM16429746	Petrotilapia	genalutea-northern	F	44.58	Mbuna	Chilumba	SAMEA117806318	PRJEB15289
CICHM16429576	Petrotilapia	genalutea-northern	M	35.86	Mbuna	Chilumba	SAMEA4033250	PRJEB15289
cichlid6993897	Petrotilapia	microgalana	M	16.29	Mbuna	Nkhata_Bay	SAMEA117805478	PRJEB21343
cichlid6993898	Petrotilapia	microgalana	F	17.67	Mbuna	Nkhata_Bay	SAMEA117805479	PRJEB21343
cichlid6993899	Petrotilapia	microgalana	F	17.33	Mbuna	Nkhata_Bay	SAMEA117805480	PRJEB21343
cichlid6993902	Petrotilapia	microgalana	M	16.08	Mbuna	Nkhata_Bay	SAMEA117805483	PRJEB21343
cichlid6993904	Petrotilapia	microgalana	M	16.92	Mbuna	Nkhata_Bay	SAMEA117805485	PRJEB21343
cichlid6993909	Petrotilapia	microgalana	M	14.49	Mbuna	Nkhata_Bay	SAMEA117805490	PRJEB21343
cichlid6993912	Petrotilapia	microgalana	F	15.61	Mbuna	Nkhata_Bay	SAMEA117805493	PRJEB21343
cichlid6993913	Petrotilapia	microgalana	F	14.08	Mbuna	Nkhata_Bay	SAMEA117805494	PRJEB21343
cichlid6993914	Petrotilapia	microgalana	F	18.12	Mbuna	Nkhata_Bay	SAMEA117805495	PRJEB21343
cichlid6993923	Petrotilapia	microgalana	F	17.38	Mbuna	Nkhata_Bay	SAMEA117805504	PRJEB21343
cichlid6993924	Petrotilapia	microgalana	F	16.65	Mbuna	Nkhata_Bay	SAMEA117805505	PRJEB21343
cichlid6993949	Petrotilapia	microgalana	M	16.51	Mbuna	Nkhata_Bay	SAMEA117805528	PRJEB21343
cichlid6993962	Petrotilapia	microgalana	F	14.31	Mbuna	Nkhata_Bay	SAMEA117805540	PRJEB21343
ILBCDS5879580	Placidochromis	longimanus	U	16.29	Shallow	Chia_Lagoon	SAMEA2661278	PRJEB1254
ILBCDS5879581	Placidochromis	longimanus	U	5.9	Shallow	Chia_Lagoon	SAMEA2661279	PRJEB1254
ILBCDS5879582	Placidochromis	longimanus	U	5.76	Shallow	Chia_Lagoon	SAMEA2661280	PRJEB1254
ILBCDS5879583	Placidochromis	longimanus	U	5.73	Shallow	Chia_Lagoon	SAMEA2661281	PRJEB1254
ILBCDS5879584	Placidochromis	longimanus	U	5.71	Shallow	Chia_Lagoon	SAMEA2661282	PRJEB1254
CICHM16429608	Protomelas	ornatus	M	32.88	Shallow	Chiofu	SAMEA4033266	PRJEB15289
CICHM16429609	Protomelas	ornatus	U	36.82	Shallow	Chiofu	SAMEA4032053	PRJEB15289
CICHM16429610	Protomelas	ornatus	U	31.62	Shallow	Chiofu	SAMEA4033267	PRJEB15289
CICHM16429611	Protomelas	ornatus	U	35.4	Shallow	Chiofu	SAMEA4032054	PRJEB15289
CICHM16429612	Protomelas	ornatus	U	33.97	Shallow	Chiofu	SAMEA4033268	PRJEB15289
CICHM16429613	Protomelas	ornatus	U	34.34	Shallow	Chiofu	SAMEA4032055	PRJEB15289
CICHM16429614	Protomelas	ornatus	M	34.14	Shallow	Chiofu	SAMEA4033269	PRJEB15289
CICHM16429615	Protomelas	ornatus	M	33.92	Shallow	Chiofu	SAMEA4032056	PRJEB15289
cichlid7020282	Rhamphochromis	ferox	M	15.57	Rhampho	Makanjila	SAMEA117806022	PRJEB21343
CICHM16429626	Rhamphochromis	ferox	M	35.76	Rhampho	Makanjila	SAMEA4033275	PRJEB15289
CICHM16429627	Rhamphochromis	ferox	M	29.64	Rhampho	Makanjila	SAMEA4032064	PRJEB15289
CICHM16429628	Rhamphochromis	ferox	U	33.7	Rhampho	Makanjila	SAMEA4033276	PRJEB15289
cichlid6978976	Rhamphochromis	ferox	M	18.18	Rhampho	Makanjila	SAMEA117805467	PRJEB21343
CICHM16429616	Rhamphochromis	greyback	M	34.91	Rhampho	Nkhata_Bay	SAMEA4033270	PRJEB15289
CICHM16429618	Rhamphochromis	greyback	M	35.27	Rhampho	Nkhata_Bay	SAMEA4033271	PRJEB15289
CICHM16429617	Rhamphochromis	greyback	M	34.01	Rhampho	Nkhata_Bay	SAMEA4032057	PRJEB15289
CICHM16429619	Rhamphochromis	greyback	M	35.59	Rhampho	Nkhata_Bay	SAMEA4032058	PRJEB15289
CICHM16429620	Rhamphochromis	greyback	M	33.14	Rhampho	Nkhata_Bay	SAMEA4033272	PRJEB15289
CICHM16429621	Rhamphochromis	greyback	M	31.72	Rhampho	Nkhata_Bay	SAMEA4032059	PRJEB15289
cichlid7020233	Sciaenochromis	benthicola	U	18	Shallow	Monkey_Bay	SAMEA117805973	PRJEB21343
cichlid7020234	Sciaenochromis	benthicola	U	16.85	Shallow	Monkey_Bay	SAMEA117805974	PRJEB21343
cichlid7020237	Sciaenochromis	benthicola	U	16.66	Shallow	Monkey_Bay	SAMEA117805977	PRJEB21343
CICHM16429717	Sciaenochromis	benthicola	U	34.59	Shallow	Monkey_Bay	SAMEA4033317	PRJEB15289
cichlid7020256	Sciaenochromis	benthicola	U	19.18	Shallow	Monkey_Bay	SAMEA117805996	PRJEB21343
ILBCDS5421985	Trematocranus	placodon	M	13.22	Shallow	Southeast_arm	SAMEA1877459	PRJEB1254
CICHM16429588	Trematocranus	placodon	M	24.34	Shallow	Chiofu	SAMEA4033256	PRJEB15289
cichlid6994227	Trematocranus	placodon	U	14.02	Shallow	Chiofu	SAMEA117805800	PRJEB21343
CICHM16429589	Trematocranus	placodon	M	33.24	Shallow	Chiofu	SAMEA4032043	PRJEB15289
CICHM16429590	Trematocranus	placodon	U	33.33	Shallow	Chiofu	SAMEA4033257	PRJEB15289
cichlid6994237	Trematocranus	placodon	U	17.26	Shallow	Chiofu	SAMEA117805808	PRJEB21343
cichlid6994239	Trematocranus	placodon	U	14.35	Shallow	Chiofu	SAMEA117805810	PRJEB21343
CICHM16429591	Trematocranus	placodon	F	32.89	Shallow	Chiofu	SAMEA4032044	PRJEB15289
CICHM16429583	Trematocranus	placodon	M	32.18	Shallow	Southeast_arm	SAMEA4032040	PRJEB15289
CICHM16429584	Trematocranus	placodon	F	34.68	Shallow	Southeast_arm	SAMEA4033254	PRJEB15289
CICHM16429585	Trematocranus	placodon	M	31.66	Shallow	Southeast_arm	SAMEA4032041	PRJEB15289
cichlid7020116	Trematocranus	placodon	M	22.01	Shallow	Southeast_arm	SAMEA117805858	PRJEB21343
cichlid7020117	Trematocranus	placodon	M	17.63	Shallow	Southeast_arm	SAMEA117805859	PRJEB21343
cichlid7020118	Trematocranus	placodon	M	18.66	Shallow	Southeast_arm	SAMEA117805860	PRJEB21343
CICHM16429586	Trematocranus	placodon	M	29.44	Shallow	Southeast_arm	SAMEA4033255	PRJEB15289
cichlid7020119	Trematocranus	placodon	M	17.82	Shallow	Southeast_arm	SAMEA117805861	PRJEB21343
cichlid7020120	Trematocranus	placodon	M	16.21	Shallow	Southeast_arm	SAMEA117805862	PRJEB21343
cichlid7020121	Trematocranus	placodon	M	15.6	Shallow	Southeast_arm	SAMEA117805863	PRJEB21343
cichlid7020122	Trematocranus	placodon	M?	18.28	Shallow	Southeast_arm	SAMEA117805864	PRJEB21343
cichlid7020123	Trematocranus	placodon	F?	16	Shallow	Southeast_arm	SAMEA117805865	PRJEB21343
cichlid7020124	Trematocranus	placodon	F?	15.36	Shallow	Southeast_arm	SAMEA117805866	PRJEB21343
CICHM16429592	Trematocranus	placodon	M	34.31	Shallow	Southwest_arm	SAMEA4033258	PRJEB15289
CICHM16429593	Trematocranus	placodon	M	31.66	Shallow	Southwest_arm	SAMEA4032045	PRJEB15289
CICHM16429594	Trematocranus	placodon	M	29.84	Shallow	Southwest_arm	SAMEA4033259	PRJEB15289
cichlid7050626	Trematocranus	placodon	M	16.84	Shallow	Southwest_arm	SAMEA117806127	PRJEB21343
cichlid7050627	Trematocranus	placodon	M	17.67	Shallow	Southwest_arm	SAMEA117806128	PRJEB21343
cichlid7050628	Trematocranus	placodon	F?	18.68	Shallow	Southwest_arm	SAMEA117806129	PRJEB21343
cichlid7050629	Trematocranus	placodon	M	20.36	Shallow	Southwest_arm	SAMEA117806130	PRJEB21343
cichlid7050630	Trematocranus	placodon	M	21.85	Shallow	Southwest_arm	SAMEA117806131	PRJEB21343
cichlid7050632	Trematocranus	placodon	U	16.42	Shallow	Southwest_arm	SAMEA117806132	PRJEB21343
cichlid7020380	Trematocranus	placodon	M	16.19	Shallow	Southwest_arm	SAMEA117806108	PRJEB21343
ILBCDS5879535	Trematocranus	placodon	U	6.51	Shallow	Southeast_arm	SAMEA2661233	PRJEB1254
ILBCDS5879536	Trematocranus	placodon	U	6.47	Shallow	Southeast_arm	SAMEA2661234	PRJEB1254
ILBCDS5879537	Trematocranus	placodon	U	6.38	Shallow	Southeast_arm	SAMEA2661235	PRJEB1254
ILBCDS5879538	Trematocranus	placodon	U	6.73	Shallow	Southeast_arm	SAMEA2661236	PRJEB1254
cichlid6978866	Tropheops	band	U	19.92	Mbuna	Nkhata_Bay	SAMEA117805442	PRJEB21343
cichlid6993964	Tropheops	band	U	17.67	Mbuna	Nkhata_Bay	SAMEA117805542	PRJEB21343
cichlid6993965	Tropheops	band	U	20.26	Mbuna	Nkhata_Bay	SAMEA117805543	PRJEB21343
cichlid6993966	Tropheops	band	U	21.05	Mbuna	Nkhata_Bay	SAMEA117805544	PRJEB21343
cichlid6993967	Tropheops	band	U	16.01	Mbuna	Nkhata_Bay	SAMEA117805545	PRJEB21343
cichlid6978867	Tropheops	band	U	15.36	Mbuna	Nkhata_Bay	SAMEA117805443	PRJEB21343
cichlid6978869	Tropheops	chilumba	M	17.73	Mbuna	Chilumba	SAMEA117805445	PRJEB21343
cichlid6993981	Tropheops	chilumba	M	16.9	Mbuna	Chilumba	SAMEA117805559	PRJEB21343
cichlid6993982	Tropheops	chilumba	M	15.04	Mbuna	Chilumba	SAMEA117805560	PRJEB21343
cichlid6993983	Tropheops	chilumba	M	16.87	Mbuna	Chilumba	SAMEA117805561	PRJEB21343
cichlid6993984	Tropheops	chilumba	M	12.46	Mbuna	Chilumba	SAMEA117805562	PRJEB21343
cichlid6993985	Tropheops	chilumba	M	16.62	Mbuna	Chilumba	SAMEA117805563	PRJEB21343
cichlid6993989	Tropheops	chilumba	M	18.05	Mbuna	Chilumba	SAMEA117805566	PRJEB21343
cichlid6993990	Tropheops	chilumba	M	14.11	Mbuna	Chilumba	SAMEA117805567	PRJEB21343
cichlid6993991	Tropheops	chilumba	U	16.44	Mbuna	Chilumba	SAMEA117805568	PRJEB21343
cichlid6993992	Tropheops	chilumba	U	17.36	Mbuna	Chilumba	SAMEA117805569	PRJEB21343
cichlid6993993	Tropheops	chilumba	U	18.09	Mbuna	Chilumba	SAMEA117805570	PRJEB21343
cichlid6993994	Tropheops	chilumba	U	17.42	Mbuna	Chilumba	SAMEA117805571	PRJEB21343
cichlid6993995	Tropheops	chilumba	U	19.15	Mbuna	Chilumba	SAMEA117805572	PRJEB21343
cichlid6993996	Tropheops	chilumba	U	17.78	Mbuna	Chilumba	SAMEA117805573	PRJEB21343
cichlid6993997	Tropheops	chilumba	U	16.42	Mbuna	Chilumba	SAMEA117805574	PRJEB21343
cichlid6993998	Tropheops	chilumba	U	16.95	Mbuna	Chilumba	SAMEA117805575	PRJEB21343
cichlid6978962	Tropheops	chiofu-yellow	M	19.64	Mbuna	Chiofu	SAMEA117805454	PRJEB21343
cichlid6978964	Tropheops	chiofu-yellow	F?	17.85	Mbuna	Chiofu	SAMEA117805456	PRJEB21343
cichlid6994268	Tropheops	chiofu-yellow	M	19.14	Mbuna	Chiofu	SAMEA117805839	PRJEB21343
cichlid6994270	Tropheops	chiofu-yellow	M	18.12	Mbuna	Chiofu	SAMEA117805840	PRJEB21343
cichlid6994271	Tropheops	chiofu-yellow	M	17.95	Mbuna	Chiofu	SAMEA117805841	PRJEB21343
cichlid6994272	Tropheops	chiofu-yellow	M	17.85	Mbuna	Chiofu	SAMEA117805842	PRJEB21343
cichlid6994273	Tropheops	chiofu-yellow	M	15.8	Mbuna	Chiofu	SAMEA117805843	PRJEB21343
cichlid6994274	Tropheops	chiofu-yellow	M	16.5	Mbuna	Chiofu	SAMEA117805844	PRJEB21343
cichlid7020198	Tropheops	chiofu-yellow	M	14.62	Mbuna	Chiofu	SAMEA117805939	PRJEB21343
cichlid7020199	Tropheops	chiofu-yellow	F	18.33	Mbuna	Chiofu	SAMEA117805940	PRJEB21343
cichlid6978784	Tropheops	gracilior	U	16.51	Mbuna	Nkhata_Bay	SAMEA117805434	PRJEB21343
cichlid6993928	Tropheops	gracilior	U	15.23	Mbuna	Nkhata_Bay	SAMEA117805506	PRJEB21343
cichlid6993954	Tropheops	gracilior	M	13.69	Mbuna	Nkhata_Bay	SAMEA117805532	PRJEB21343
cichlid6993959	Tropheops	gracilior	M	19.45	Mbuna	Nkhata_Bay	SAMEA117805537	PRJEB21343
cichlid6993968	Tropheops	gracilior	U	17.19	Mbuna	Nkhata_Bay	SAMEA117805546	PRJEB21343
cichlid6993978	Tropheops	orange-head	M	18.35	Mbuna	Chilumba	SAMEA117805556	PRJEB21343
cichlid6993979	Tropheops	orange-head	M	15.15	Mbuna	Chilumba	SAMEA117805557	PRJEB21343
cichlid6993980	Tropheops	orange-head	M	16.62	Mbuna	Chilumba	SAMEA117805558	PRJEB21343
cichlid6993986	Tropheops	orange-head	M	16.08	Mbuna	Chilumba	SAMEA117805564	PRJEB21343
cichlid6993988	Tropheops	orange-head	M	16.86	Mbuna	Chilumba	SAMEA117805565	PRJEB21343
cichlid6978768	Tropheops	rust	M	19.15	Mbuna	Nkhata_Bay	SAMEA5806192	PRJEB21343
cichlid6993905	Tropheops	rust	F	17.48	Mbuna	Nkhata_Bay	SAMEA117805486	PRJEB21343
cichlid6978777	Tropheops	rust	M	14.31	Mbuna	Nkhata_Bay	SAMEA117805429	PRJEB21343
cichlid6993951	Tropheops	rust	U	14.96	Mbuna	Nkhata_Bay	SAMEA117805529	PRJEB21343
cichlid6993961	Tropheops	rust	F	15.01	Mbuna	Nkhata_Bay	SAMEA117805539	PRJEB21343
cichlid6994255	Tropheops	yellow-gular	M	18.63	Mbuna	Chiofu	SAMEA117805825	PRJEB21343
cichlid6994256	Tropheops	yellow-gular	M	16.71	Mbuna	Chiofu	SAMEA117805826	PRJEB21343
cichlid6994257	Tropheops	yellow-gular	M	17.48	Mbuna	Chiofu	SAMEA117805827	PRJEB21343
cichlid6994258	Tropheops	yellow-gular	M	17.42	Mbuna	Chiofu	SAMEA117805828	PRJEB21343
cichlid6994259	Tropheops	yellow-gular	M	20.53	Mbuna	Chiofu	SAMEA117805829	PRJEB21343
cichlid6994260	Tropheops	yellow-gular	M	16.33	Mbuna	Chiofu	SAMEA117805830	PRJEB21343
cichlid6994261	Tropheops	yellow-gular	M	17.61	Mbuna	Chiofu	SAMEA117805831	PRJEB21343
cichlid6994262	Tropheops	yellow-gular	M	15.52	Mbuna	Chiofu	SAMEA117805832	PRJEB21343
cichlid6978963	Tropheops	yellow-gular	F	15.04	Mbuna	Chiofu	SAMEA117805455	PRJEB21343
cichlid6994263	Tropheops	yellow-gular	M	18.66	Mbuna	Chiofu	SAMEA117805833	PRJEB21343
cichlid6994264	Tropheops	yellow-gular	M	16.81	Mbuna	Chiofu	SAMEA117805834	PRJEB21343
cichlid6994265	Tropheops	yellow-gular	M	15.23	Mbuna	Chiofu	SAMEA117805835	PRJEB21343
cichlid6994266	Tropheops	yellow-gular	M	19.04	Mbuna	Chiofu	SAMEA117805836	PRJEB21343
cichlid6994267	Tropheops	yellow-gular	M	18.5	Mbuna	Chiofu	SAMEA117805838	PRJEB21343
cichlid7020200	Tropheops	yellow-gular	M	16.06	Mbuna	Chiofu	SAMEA117805941	PRJEB21343
cichlid7020201	Tropheops	yellow-gular	M	15.61	Mbuna	Chiofu	SAMEA117805942	PRJEB21343
cichlid7020202	Tropheops	yellow-gular	M	16.38	Mbuna	Chiofu	SAMEA117805943	PRJEB21343
