# Supplementary material for: Recent Polygenic Adaptation in Heavily Fished Malawi Cichlids
Source: Mol Ecol. 2026 Jun 22;35(12):e70443. doi: 10.1111/mec.70443 (PMC13284802; doi:10.1111/mec.70443)
Supplement: Supplementary file 4 — Table S3: Output of Gene Ontology test (topGO) for all candidate genes within ±25 kb of outlier SNPs and (ii) the subset of those candidate genes that are differentially expressed between Lake Malombe and Lake Malawi. [file MEC-35-e70443-s001.csv]

Supplementary Table S3: Output of Gene Ontology test (topGO) for all candidate genes within �25 kb of outlier SNPs and (ii) the subset of those candidate genes that are differentially expressed between Lake Malombe and Lake Malawi.
GO_ID	Term	AllCand_Annotated	AllCand_Significant	AllCand_Expected	AllCand_pvalue	DEA_Annotated	DEA_Significant	DEA_Expected	DEA_pvalue	GO_Slim_ID	GO_Slim_Term	SE_Cluster	SE_Cluster_Label
GO:0160093	chordate pharynx development	5	3	0.16	0.00031	5	2	0.09	0.00293	GO:0048856	anatomical structure development	1	chordate pharynx development
GO:0001757	somite specification	12	3	0.38	0.00578					GO:0048856	anatomical structure development	3	commissural neuron axon guidance
GO:0006751	glutathione catabolic process	5	2	0.16	0.00959					GO:0048856	anatomical structure development	5	somatic muscle development
GO:0060914	heart formation	25	4	0.8	0.01917					GO:0048856	anatomical structure development	3	commissural neuron axon guidance
GO:0060173	limb development	69	3	2.21	0.02533					GO:0048856	anatomical structure development	3	commissural neuron axon guidance
GO:0006166	purine ribonucleoside salvage	9	2	0.29	0.03173					GO:0048856	anatomical structure development	3	commissural neuron axon guidance
GO:0021697	cerebellar cortex formation	11	2	0.35	0.03197					GO:0048856	anatomical structure development	3	commissural neuron axon guidance
GO:0001946	lymphangiogenesis					40	4	0.7	0.02246	GO:0048856	anatomical structure development	3	cell development
GO:0006334	nucleosome assembly					18	2	0.31	0.03857	GO:0048856	anatomical structure development	3	cell development
GO:0050935	iridophore differentiation					15	2	0.26	0.02739	GO:0048856	anatomical structure development	3	cell development
GO:1903670	regulation of sprouting angiogenesis					15	2	0.26	0.02739	GO:0048856	anatomical structure development	3	cell development
GO:0061035	regulation of cartilage development					33	4	0.58	0.03046	GO:1901135	carbohydrate derivative metabolic process	7	protein modification by small protein removal
GO:0048069	eye pigmentation	7	2	0.22	0.01931	7	2	0.12	0.006	GO:0005975	carbohydrate metabolic process	2	IMP metabolic process
GO:0015721	bile acid and bile salt transport	10	2	0.32	0.03883					GO:0005975	carbohydrate metabolic process	2	IMP metabolic process
GO:0050935	iridophore differentiation	15	3	0.48	0.01113	15	2	0.26	0.02739	GO:0030154	cell differentiation	8	iridophore differentiation
GO:0030318	melanocyte differentiation	42	4	1.35	0.04456	42	3	0.73	0.0365	GO:0030154	cell differentiation	3	commissural neuron axon guidance
GO:0032465	regulation of cytokinesis					17	2	0.3	0.03468	GO:0030154	cell differentiation	3	cell development
GO:0071679	commissural neuron axon guidance	11	3	0.35	0.00444					GO:0030154; GO:0048856	cell differentiation; anatomical structure development	3	commissural neuron axon guidance
GO:0055007	cardiac muscle cell differentiation	43	6	1.38	0.00569					GO:0030154; GO:0048856	cell differentiation; anatomical structure development	3	commissural neuron axon guidance
GO:0070525	tRNA threonylcarbamoyladenosine metabolic process	8	2	0.26	0.0252					GO:0030154; GO:0048856	cell differentiation; anatomical structure development	3	commissural neuron axon guidance
GO:0021533	cell differentiation in hindbrain	11	2	0.35	0.03197					GO:0030154; GO:0048856	cell differentiation; anatomical structure development	3	commissural neuron axon guidance
GO:0022008	neurogenesis	979	35	31.35	0.03964					GO:0030154; GO:0048856	cell differentiation; anatomical structure development	3	commissural neuron axon guidance
GO:0048468	cell development					1617	40	28.21	0.00457	GO:0030154; GO:0048856	cell differentiation; anatomical structure development	3	cell development
GO:0001764	neuron migration					44	4	0.77	0.02082	GO:0030154; GO:0048856; GO:0048870	cell differentiation; anatomical structure development; cell motility	3	cell development
GO:0048070	regulation of developmental pigmentation	10	2	0.32	0.03883					GO:0048870	cell motility	15	melanocyte migration
GO:0150105	protein localization to cell-cell junction	8	2	0.26	0.0252					GO:0006575	cellular modified amino acid metabolic process	2	IMP metabolic process
GO:0086011	membrane repolarization during action potential	5	2	0.16	0.00959					GO:0006575; GO:0006790	cellular modified amino acid metabolic process; sulfur compound metabolic process	2	IMP metabolic process
GO:0040029	epigenetic regulation of gene expression	43	4	1.38	0.03158	43	4	0.75	0.00992	GO:0006325	chromatin organization	13	epigenetic regulation of gene expression
GO:0006054	N-acetylneuraminate metabolic process					7	2	0.12	0.03443	GO:0000910	cytokinesis	9	mitotic cell cycle
GO:0045746	negative regulation of Notch signaling pathway	20	3	0.64	0.02479	20	2	0.35	0.04683	GO:0006260	DNA replication	12	DNA replication initiation
GO:0048538	thymus development	17	3	0.54	0.01587					GO:0002376; GO:0048856	immune system process; anatomical structure development	3	commissural neuron axon guidance
GO:0042744	hydrogen peroxide catabolic process	11	2	0.35	0.04647					GO:0002376; GO:0030154; GO:0048856	immune system process; cell differentiation; anatomical structure development	3	commissural neuron axon guidance
GO:0046856	phosphatidylinositol dephosphorylation	29	4	0.93	0.01305					GO:0006629	lipid metabolic process	2	IMP metabolic process
GO:0000278	mitotic cell cycle					297	10	5.18	0.02037	GO:0000278	mitotic cell cycle	9	mitotic cell cycle
GO:0071035	nuclear polyadenylation-dependent rRNA catabolic process	7	2	0.22	0.01931					GO:0016071	mRNA metabolic process	2	IMP metabolic process
GO:0007525	somatic muscle development	5	2	0.16	0.00959					NA	NA	6	membrane repolarization during action potential
GO:0048872	homeostasis of number of cells	124	6	3.97	0.01407					NA	NA	9	homeostasis of number of cells
GO:0006000	fructose metabolic process	7	2	0.22	0.01931					NA	NA	10	fucosylation
GO:0015937	coenzyme A biosynthetic process	7	2	0.22	0.01931					NA	NA	11	eye pigmentation
GO:0071038	nuclear polyadenylation-dependent tRNA catabolic process	7	2	0.22	0.01931					NA	NA	2	IMP metabolic process
GO:0002063	chondrocyte development	8	2	0.26	0.0252	8	2	0.14	0.00791	NA	NA	7	L-glutamate import across plasma membrane
GO:0070646	protein modification by small protein removal	55	4	1.76	0.03164	55	4	0.96	0.00994	NA	NA	2	IMP metabolic process
GO:0018107	peptidyl-threonine phosphorylation	22	3	0.7	0.03195					NA	NA	2	IMP metabolic process
GO:0050732	negative regulation of peptidyl-tyrosine phosphorylation	6	2	0.19	0.03195					NA	NA	2	IMP metabolic process
GO:0099625	ventricular cardiac muscle cell membrane repolarization	6	2	0.19	0.03195					NA	NA	6	membrane repolarization during action potential
GO:0090068	positive regulation of cell cycle process	26	3	0.83	0.03874					NA	NA	14	positive regulation of cell cycle process
GO:0046835	carbohydrate phosphorylation	10	2	0.32	0.03883	10	2	0.17	0.01243	NA	NA	11	eye pigmentation
GO:0097324	melanocyte migration	10	2	0.32	0.03883					NA	NA	7	L-glutamate import across plasma membrane
GO:0045580	regulation of T cell differentiation	11	2	0.35	0.04647	11	2	0.19	0.01502	NA	NA	16	hydrogen peroxide catabolic process
GO:0048731	system development					2669	47	46.56	0.03865	NA	NA	11	cell division
GO:0035020	regulation of Rac protein signal transduction	6	2	0.19	0.01409					GO:0055086	nucleobase-containing small molecule metabolic process	2	IMP metabolic process
GO:0046040	IMP metabolic process	16	5	0.51	0.00296					GO:0055086; GO:1901135	nucleobase-containing small molecule metabolic process; carbohydrate derivative metabolic process	2	IMP metabolic process
GO:0009113	purine nucleobase biosynthetic process	6	2	0.19	0.01409					GO:0055086; GO:1901135	nucleobase-containing small molecule metabolic process; carbohydrate derivative metabolic process	2	IMP metabolic process
GO:0036065	fucosylation	7	2	0.22	0.01931					GO:0055086; GO:1901135	nucleobase-containing small molecule metabolic process; carbohydrate derivative metabolic process	2	IMP metabolic process
GO:0006167	AMP biosynthetic process	8	2	0.26	0.0252					GO:0055086; GO:1901135	nucleobase-containing small molecule metabolic process; carbohydrate derivative metabolic process	2	IMP metabolic process
GO:0060325	face morphogenesis	9	2	0.29	0.03173	9	2	0.16	0.01006	GO:0055086; GO:1901135	nucleobase-containing small molecule metabolic process; carbohydrate derivative metabolic process	2	IMP metabolic process
GO:0051170	import into nucleus	41	2	1.31	0.03205					GO:0006913	nucleocytoplasmic transport	7	L-glutamate import across plasma membrane
GO:0032436	positive regulation of proteasomal ubiquitin-dependent protein catabolic process	20	3	0.64	0.02479	20	2	0.35	0.04683	GO:0030163	protein catabolic process	2	IMP metabolic process
GO:0051301	cell division					215	8	3.75	0.04312	GO:0030163	protein catabolic process	7	protein modification by small protein removal
GO:0000466	maturation of 5.8S rRNA from tricistronic rRNA transcript	17	3	0.54	0.03161	17	2	0.3	0.03468	GO:0042254	ribosome biogenesis	2	IMP metabolic process
GO:0007264	small GTPase-mediated signal transduction	211	16	6.76	0.00686	211	12	3.68	0.00031	GO:0023052	signaling	4	small GTPase-mediated signal transduction
GO:0006189	'de novo' IMP biosynthetic process	6	2	0.19	0.01409					GO:0023052	signaling	4	small GTPase-mediated signal transduction
GO:0006270	DNA replication initiation	20	3	0.64	0.02479	20	3	0.35	0.00479	GO:0023052	signaling	4	small GTPase-mediated signal transduction
GO:0048168	regulation of neuronal synaptic plasticity					13	2	0.23	0.02081	GO:0023052	signaling	1	small GTPase-mediated signal transduction
GO:0098712	L-glutamate import across plasma membrane	5	2	0.16	0.00959					GO:0055085	transmembrane transport	7	L-glutamate import across plasma membrane
GO:0015780	nucleotide-sugar transmembrane transport	7	2	0.22	0.03196					GO:0055085	transmembrane transport	7	L-glutamate import across plasma membrane
GO:0002098	tRNA wobble uridine modification	16	3	0.51	0.01338					GO:0006399	tRNA metabolic process	2	IMP metabolic process
GO:0090646	mitochondrial tRNA processing	7	2	0.22	0.01931					GO:0006399	tRNA metabolic process	2	IMP metabolic process
GO:0035999	tetrahydrofolate interconversion	8	2	0.26	0.0252					GO:0006399	tRNA metabolic process	2	IMP metabolic process
GO:0016078	tRNA catabolic process	8	3	0.26	0.03187					GO:0006399	tRNA metabolic process	2	IMP metabolic process
GO:0071028	nuclear mRNA surveillance	7	2	0.22	0.01931					GO:0006399; GO:0140053	tRNA metabolic process; mitochondrial gene expression	2	IMP metabolic process
GO:0007052	mitotic spindle organization					47	3	0.82	0.04843
