# Supplementary material for: Recent Polygenic Adaptation in Heavily Fished Malawi Cichlids
Source: Mol Ecol. 2026 Jun 22;35(12):e70443. doi: 10.1111/mec.70443 (PMC13284802; doi:10.1111/mec.70443)
Supplement: Supplementary file 5 — Table S4: Differential expression results log2 fold change (log2FC) and –log10 (adjusted p‐value) in five tissues (Liver, Brain, Muscle, Gonads, Gills). [file MEC-35-e70443-s003.csv]

Supplementary Table S4: Differential expression results log2 fold change (log2FC) and �log10(adjusted p-value) in five tissues (Liver, Brain, Muscle, Gonads, Gills).
	Muscle	Muscle	Gills	Gills	Gonads	Gonads	Brain	Brain	Liver	Liver	Geneid
	log2FoldChange	nlog10	log2FoldChange	nlog10	log2FoldChange	nlog10	log2FoldChange	nlog10	log2FoldChange	nlog10
Symbol
ENSACLG00000000095	-0.118370504	0.020074606	2.817484063	1.935143327	-0.070696969	0.022272087			-0.715062312	0.114534203	ENSACLG00000000095
irak4	-0.912064722	1.828931232	-0.258169985	0.4935601	0.139080842	0.030681773	-0.786218666	1.532333168	-0.528510597	1.155767102	ENSACLG00000000097
ghrb	-3.968821502	12.65308028	-0.710686076	1.542405729	-0.405733673	0.313819208	0.053001322	0.03089931	-1.440494861	4.287627962	ENSACLG00000000109
ADAMTS20	1.614256331	7.386289012	-0.18241051	0.230839845	0.012882956	0.001326814	0.091005335	0.100971532	-0.103494852	0.038465756	ENSACLG00000000156
c7b	-1.004050828	0.647086442	1.858021814	1.164457755	0.23556493	0.021902684	0.476849423	0.564268899			ENSACLG00000000174
c6	-1.0549457	1.159523425	0.075189359	0.067619497	-0.613648572	0.107628989	-0.376022152	0.368564374	-1.790267324	2.610205284	ENSACLG00000000188
RNF165	0.541425593	0.245115064	1.207506161	0.851014018	0.116862963	0.026265434	-0.244170022	0.210116002	-0.661801904	0.152161312	ENSACLG00000000204
ENSACLG00000000208	1.762374764	0.838884017	1.866412543	10.92959679	-0.595613754	0.180159946	0.688354497	0.315212926			ENSACLG00000000208
zgc:77838	0.516162233	1.434284977	-0.405018016	1.586956303	-0.04122181	0.01153007	-0.145656323	0.317077952	0.068272313	0.065447521	ENSACLG00000000247
atp5fa1	-0.330057682	0.251468553	0.441431368	1.388295454	-0.045308487	0.009986979	0.175310001	0.371616612	0.054767458	0.032824106	ENSACLG00000000300
zgc:122979	0.544179728	0.155783513	1.011668562	0.56328472	2.184594522	1.407501419	-0.023880937	0.017860951			ENSACLG00000000342
rnf180b	-2.228546691	6.155616399			-0.519129649	0.15150936	-0.340010045	0.150094209			ENSACLG00000000396
prickle1a	1.157036261	2.505208134	0.03930339	0.043926428	-0.842546646	0.299204132	0.455738959	0.400144101			ENSACLG00000000425
PPHLN1	0.637801515	1.065855164	-0.586240382	2.715246171	0.020504525	0.005395942	-0.002660918	0.002903257	-0.360449805	0.282999275	ENSACLG00000000449
YAF2	-0.35017165	0.609490136	-0.160061157	0.313406183	0.334381705	0.616559451	0.253876325	0.726891646	-0.49464894	0.897372632	ENSACLG00000000456
GXYLT1	0.600172019	0.781589024	-0.847326774	2.190220738	-0.047854605	0.011894969	0.016708452	0.016185446	-1.183936234	3.681142383	ENSACLG00000000481
thbs4b	-0.181781956	0.063236845	0.338375941	0.358145545	0.410862217	0.17656519	0.659510631	0.488114987			ENSACLG00000000559
vps9d1	-0.283893753	0.226504891	-0.070681498	0.064116484	-0.183091034	0.210065514	-0.060809908	0.097311546	0.043903461	0.02413746	ENSACLG00000000572
zgc:56622	-2.08049625	4.877241915	-0.273634065	0.228983156	0.275527445	0.073316106			-0.334297537	0.663847907	ENSACLG00000000605
cotl1	-0.036717645	0.029414586	0.245566259	0.43234213	0.482147078	2.239257702	0.359453429	0.944240884	0.870395761	0.663418019	ENSACLG00000000664
meak7	-0.015261263	0.007712725	-0.140626161	0.126287794	-0.133446674	0.051947704	-0.346930635	1.220988755	0.026476247	0.016885159	ENSACLG00000000686
plcg2	0.964160794	1.122293992	0.189059692	0.290414982	-0.899884267	0.696828699	-0.327397603	0.24839717	-0.714511868	0.603363114	ENSACLG00000000692
spp1	3.988770547	1.886966834	2.052386258	5.139806302			6.512102278	4.45341792			ENSACLG00000000708
ENSACLG00000000714	0.129484647	0.050194225	-0.728573383	2.437575085			-1.148748684	1.071416922	-0.251713859	0.098148888	ENSACLG00000000714
pdhx	0.182558784	0.144486047	0.243006948	0.385607132	0.049223392	0.017174083	0.042491087	0.061536102	0.861306108	5.063167153	ENSACLG00000000724
CMIP	1.059460065	4.20212435	0.263904359	0.374687048	-0.026412495	0.006356871	0.116156461	0.320531102	0.013796005	0.008464017	ENSACLG00000000732
vldlr	-0.520730493	0.297461116	1.118615058	4.438698865	0.058382536	0.011732633	0.170293677	0.247730259	1.460133757	0.878114903	ENSACLG00000000752
slc1a2b	0.289257825	0.032841714	1.751108158	0.604309981			-0.149978369	0.361428052			ENSACLG00000000753
PAMR1	0.799923416	0.763439819	0.763114847	0.98968133	-1.012568171	0.961482743	0.349616818	0.443012784	-1.937279115	2.042648188	ENSACLG00000000795
FJX1	1.0263067	1.517391591	-0.538438931	0.710372927			0.325948532	0.613828454			ENSACLG00000000811
GAN	-0.041419565	0.02530914	-0.313093556	0.39271138	0.206119583	0.096912799	-0.24875436	0.247105387	-0.043011174	0.015998925	ENSACLG00000000819
trim44	0.445299377	0.416009255	-0.500186286	0.840009901	-0.038582892	0.007814785	-0.423862571	0.67188569	-0.516862032	0.334993309	ENSACLG00000000820
ENSACLG00000000869	0.228711089	0.152683521	-0.053756437	0.035235686	-0.260912103	0.114740818	0.210998041	0.320634376	0.174020741	0.063206167	ENSACLG00000000869
prune2	0.502984114	0.136797606	1.035814051	2.458910132	-0.935672753	0.256548142	0.077502502	0.13709797	0.275963807	0.043320324	ENSACLG00000000900
CNTN1	0.090134447	0.01631731	0.796783901	0.559414496	0.006660173	0.000685047	-0.556996518	1.67488585	0.887593392	0.319487423	ENSACLG00000000904
gna14	4.035490124	6.814343933	1.105792777	3.647980351	1.055108335	1.166556469	1.687233977	1.458202615	1.898824237	2.394799713	ENSACLG00000000940
ENSACLG00000000953	1.561037515	2.846055408	-0.818109757	2.698357795	-0.110765219	0.042755389	-0.371633341	0.843659316	-0.698031227	0.608485657	ENSACLG00000000953
NRCAM	0.678526138	0.824105074	0.367778574	0.488018377	0.368535082	0.044903002	-0.179932258	0.472206841			ENSACLG00000000954
kiaa0513	0.055489515	0.032921278	-0.842697528	2.738977037	-0.017479287	0.003134127	-0.106307226	0.071572426	1.273606132	2.730969291	ENSACLG00000000993
pum3	-0.324088325	0.606738997	0.217633534	0.286785049	0.398330778	0.793947877	-0.16902608	0.231971596	0.794121435	1.982195311	ENSACLG00000001017
LDLRAD3	0.841239713	1.733540354	-0.093439742	0.088174991	-0.075269761	0.009986979	-0.175756579	0.186453911	-0.437807962	0.291218804	ENSACLG00000001043
irf7	0.398883758	0.263139424	0.526785693	0.596649419	-0.233968766	0.04479262	-0.196944317	0.275794321	0.353609958	0.220583489	ENSACLG00000001080
ENSACLG00000001115	0.695217555	2.217925399	0.176114977	0.485658194	-0.133683469	0.083950079	-0.173162192	0.248111169	0.045271117	0.025159212	ENSACLG00000001115
RASSF7	1.136084686	0.993587475	0.697160963	1.370411851	0.056669104	0.007641979	0.551782606	1.268279013	0.028222254	0.018003816	ENSACLG00000001135
LRRC56	0.566206889	0.133545287	1.703143498	0.648890947	-0.155835738	0.049258168	0.160668143	0.176638182	-0.827822672	0.160263646	ENSACLG00000001154
hrasb	0.80075696	1.976703188	0.210379674	0.382942946	-0.027655846	0.006738655	0.447001464	1.323111779	0.686393517	0.31924588	ENSACLG00000001181
ces3	-2.455682815	1.516794158	0.864486164	0.390825961	0.826924444	0.21996267	-0.337506707	0.666241722	-0.959662735	2.0592835	ENSACLG00000001188
zfpm1	-0.53637886	0.415436481	-0.492818148	1.22850126	0.093490985	0.026300255	0.396487266	0.78189884	-0.481723438	0.581510422	ENSACLG00000001201
BRCC3	-1.171983949	3.925106725	-0.224967704	0.289944743	-0.054578958	0.009254408	0.305498219	0.649874311	-0.022917048	0.008629088	ENSACLG00000001209
tsg101a	-0.102671978	0.043734329			-0.332086852	0.416163064	0.152616977	0.289822891	1.681979435	2.525607901	ENSACLG00000001235
ENSACLG00000001259	0.254963022	0.189432842			0.921517705	0.315091511					ENSACLG00000001259
dldh	-1.039497473	2.529605426	-0.299757365	0.511879416	-0.309062368	0.25591041	-0.044951527	0.064570693	-0.44378744	0.602465531	ENSACLG00000001270
ldha	-0.245472628	0.116807096			0.631951715	0.140072322	0.023245405	0.016690981	3.259537329	2.660220933	ENSACLG00000001291
ENSACLG00000001359	-0.988895622	2.150011209	-0.217057991	0.361531676	-0.399453714	0.150207698	-0.007618538	0.008211653	-0.798999615	1.300954838	ENSACLG00000001359
dnajb9a	0.767758737	2.878915966	-0.489645817	1.014866543	-0.164914089	0.043875161	0.262197277	0.639378206	1.545431399	1.721199973	ENSACLG00000001384
dnm1l	-0.831110751	0.680969293	0.688003385	1.20710183	0.12823381	0.069823916	-0.268416807	0.823619586	0.729670303	2.290018113	ENSACLG00000001401
TCF4	1.19969151	3.881948452	1.178972272	1.362089065	-0.084760558	0.014758054	-0.421607923	0.388746824	0.256339877	0.081044996	ENSACLG00000001501
hnrpkl	0.68935917	3.267252276	-0.222874723	0.408504205	0.103431707	0.049667149	0.016846026	0.019546948	-0.390437037	0.356478787	ENSACLG00000001537
tnni2a.2	-0.872247032	0.646396508	1.509935456	3.201154866			1.03412142	0.718041366			ENSACLG00000001585
ABTB2	0.93074181	1.433593662	0.619185352	1.190895029	-0.189891032	0.083892406	-0.189609169	0.202940727			ENSACLG00000001589
TNNI2	-2.420628912	3.015000875					0.047619664	0.009211283			ENSACLG00000001597
ENSACLG00000001643	-0.809421659	0.401412281	3.000837111	2.290985723							ENSACLG00000001643
kcmf1	-1.319157586	7.974828596	0.244707194	0.313618573	-0.153376811	0.045630237	0.133896011	0.215838043	8.19E-05	5.65E-05	ENSACLG00000001682
TNNI2	0.058938394	0.018390501									ENSACLG00000001689
TNNI2	3.400569605	6.456209546					5.856863157	3.722246609			ENSACLG00000001715
ENSACLG00000001717	1.338940825	4.845791063	-0.373709728	0.502190484	0.68787941	0.484424558	-0.314794242	0.316688566	0.784066044	0.7363464	ENSACLG00000001717
ENSACLG00000001721	0.41210253	0.350595491					0.773296132	1.119411856			ENSACLG00000001721
tnnt3a	0.145555739	0.0973484					3.17986278	1.309994864			ENSACLG00000001727
GOLPH3	0.214720366	0.344336842	-0.241510468	0.786659991	0.178129284	0.171502652	0.193116155	0.959555171	0.335021201	0.389389541	ENSACLG00000001762
DHX29	-0.144482563	0.166597169	-0.024564832	0.02252297	-0.086630031	0.027064296	0.041800365	0.069167821	0.281961141	0.239882946	ENSACLG00000001805
myod1	2.118142347	11.98241725									ENSACLG00000001809
txnl1	-0.453061108	0.805828187	1.024672783	6.456485909	-0.006116312	0.00220955	0.290163693	0.836556249	1.864000917	10.24148469	ENSACLG00000001888
mtrex	-0.352586671	0.688413259	0.141416469	0.173049052	-0.241578955	0.269227653	-0.081970982	0.144912963	-3.156560241	18.57967093	ENSACLG00000001921
bpgm	1.349042946	2.801416628	1.399898102	1.408036922	0.08731574	0.04970042	0.264445447	0.568377448			ENSACLG00000002071
ENSACLG00000002089	-0.297425569	0.123382761									ENSACLG00000002089
B4GALNT4	0.306616488	0.132234751			0.190686297	0.039220628	-0.086386821	0.103568822			ENSACLG00000002102
spty2d1	0.596145047	0.779734011	0.10957383	0.17812349	-0.006734098	0.00220955	-0.040279941	0.047691879	1.137774792	3.233437947	ENSACLG00000002153
uevld	0.966865057	2.910299751	0.3988268	0.649999853	0.032983013	0.00818676	0.225638224	0.372921261	-0.190948668	0.185723038	ENSACLG00000002158
NARS1	-0.038860237	0.031751947	0.335079693	0.681358171	-0.001169222	0.000220431	-0.006750378	0.005605336	1.226467937	7.859286679	ENSACLG00000002165
ENSACLG00000002172	1.321640574	4.29289783	0.303583387	0.285061994	-0.388404307	0.216925547	0.05926086	0.050847795	-1.34604231	1.78320385	ENSACLG00000002172
fech	1.385751877	3.848479541	-0.227241435	0.29665002	0.045145352	0.017592865	-0.155822894	0.331386362	2.800278962	11.51706653	ENSACLG00000002215
CPT1A	0.008102113	0.003459389	-1.129266417	2.971451937	-0.341606584	0.393730341	-0.501758634	2.91201412	-1.97422815	8.541979638	ENSACLG00000002222
CACNA2D4	0.084186478	0.023098199									ENSACLG00000002230
ENSACLG00000002284	2.531461106	17.3765847	2.1830299	1.698375859	-0.174245649	0.023810567	-0.406445271	0.492544353			ENSACLG00000002284
LRTM2	-0.274241118	0.100565176					-0.017963184	0.015069544			ENSACLG00000002286
ENSACLG00000002295	-0.587043778	0.488676319			-1.207555668	0.4355379	0.312804201	0.169231207			ENSACLG00000002295
ENSACLG00000002306	0.126357309	0.123267212	-0.309530843	0.60593877	-0.299915692	0.186937985	-0.408308207	1.201956133	0.131165201	0.142653138	ENSACLG00000002306
ENSACLG00000002341	-1.43554614	0.468989149	0.594273352	0.424970415	0.337170482	0.04412897					ENSACLG00000002341
GLG1	0.62340208	1.673131283	-0.037178022	0.029291592	-0.175010179	0.043046317	-0.253320529	0.34329237	-0.927664232	2.384502232	ENSACLG00000002404
tnni4a	-1.373861006	0.790864853									ENSACLG00000002420
PLPP1	-0.61505719	1.398121135	0.367590331	0.975835678	-0.016186104	0.003851752	0.132997539	0.282483797	-0.887358766	1.242265757	ENSACLG00000002425
CSGALNACT1	1.16131755	1.241057404	-1.053301002	2.909633584	-0.103446003	0.015739526	0.081711718	0.068052974	0.977675023	0.388264151	ENSACLG00000002454
nxnl2	-0.490099888	1.063304315	-0.326790484	0.766998981	0.055942581	0.011894969	-0.205950271	0.33898395	-0.175966592	0.13212817	ENSACLG00000002487
gng10	0.291310514	0.144661796	0.094136474	0.058846526	0.67536135	0.126681924	-0.373377593	0.363484965	0.964458483	0.771261797	ENSACLG00000002497
btc	0.96344566	2.829304799	0.336975686	0.504457311	0.289891784	0.065473565	1.502878172	1.432890834	0.100037589	0.042488129	ENSACLG00000002509
CNOT4	-0.197567503	0.276447725	0.794268887	1.019570847	-0.245698227	0.050924184	-0.140011487	0.173646447	-0.288787883	0.124706169	ENSACLG00000002514
WDR7	0.013207819	0.005387741	-0.194097501	0.151096836	-0.304006319	0.114835051	-0.480152351	2.194850611	-0.359186185	0.133184948	ENSACLG00000002530
slc45a2	0.862456826	0.87954789	0.556255006	0.465570346			0.232250411	0.091228221			ENSACLG00000002542
KCNA1	1.143620185	1.385822249					-0.7196241	0.617977163			ENSACLG00000002552
ENSACLG00000002561	0.250009279	0.245277039									ENSACLG00000002561
ENSACLG00000002562	-0.400640865	0.228832727	-0.471387465	0.37768591	-0.317326442	0.139286501	-0.167031307	0.139996398	-1.059354562	1.691126219	ENSACLG00000002562
mrpl23	-0.516642668	0.794555538	-0.15768671	0.200007828	-0.20563018	0.24533147	0.05005569	0.072656247	0.186402449	0.184917356	ENSACLG00000002565
ENSACLG00000002567	-0.374632806	0.079044067							-0.979940124	0.262043529	ENSACLG00000002567
NUP54	-0.022052698	0.017883557	0.445372976	1.381778733	-0.007155558	0.003018451	0.176225341	0.510869284	0.547295913	0.730609084	ENSACLG00000002576
igf2b	0.712950841	1.806081387	-0.071215541	0.068250866	0.460058063	0.093833484	-0.331844452	0.492544353	0.462007516	0.212989392	ENSACLG00000002592
RFWD3	-0.605659542	0.953153332	-0.014734661	0.021022267	-0.051447612	0.019551919	0.237305094	0.34575663	-0.160739764	0.133184948	ENSACLG00000002612
pthlhb	0.994807716	1.020246428			0.570716651	0.196678927					ENSACLG00000002618
tmpob	0.313352723	0.329494431	0.832792403	3.606340638	0.106627398	0.045630237	0.252073897	0.715234799	-0.202054537	0.103475051	ENSACLG00000002624
MLKL	-0.059303488	0.013698354	-1.360683111	2.335813081	0.416651653	0.058676708	0.503582403	0.239820914	-0.856462697	0.480282443	ENSACLG00000002629
PPEF2	0.700257109	0.348438467	0.285279276	0.205514712	-0.572711725	0.121117586			-0.80683318	0.383094595	ENSACLG00000002631
ldhbb	1.157853679	0.972806384	-0.439753148	0.214287585	-0.166565806	0.020256826	-0.267113539	0.544336851			ENSACLG00000002635
anpeplb	-0.601465302	0.841054754	-0.177177284	0.178979521	0.008951684	0.002081834	-0.045840128	0.060097647	0.064746481	0.011284363	ENSACLG00000002651
golt1bb	0.467470367	0.355190285	1.023825712	3.866682579	0.582079145	0.667016182	0.369009799	0.918211086	2.741350253	6.33998234	ENSACLG00000002654
ENSACLG00000002660	0.972383635	1.165528728	-0.452726587	0.70729522	-0.425553023	0.27917709	-0.507356205	0.82964268	-1.72050244	2.010263537	ENSACLG00000002660
slc35b4	1.719539644	4.303383746	0.599469546	1.118676771	0.385668166	0.714502639	0.199452252	0.228139012	1.520870116	2.438623388	ENSACLG00000002691
ENSACLG00000002697	-3.602226	6.546730818	-0.60144397	0.477670655	-0.313924869	0.071530857	-0.887642707	1.129169921	-4.3131007	13.3560641	ENSACLG00000002697
ccng2	0.145047908	0.143058213	0.164921233	0.200064304	0.053803145	0.011659853	0.424373801	1.558863628	0.237002715	0.133665921	ENSACLG00000002699
ldhd	-0.447118574	0.45635985	-0.388817545	0.666836852	-0.175941677	0.042716222	0.046116121	0.029899752	-1.988742823	2.330068871	ENSACLG00000002704
ccni	0.067656797	0.079687336	-0.176714954	0.351489538	-0.2254444	0.127416123	-0.067407088	0.073609929	-1.179355884	1.890761164	ENSACLG00000002750
znrf1	0.180977732	0.093335556					-0.028481485	0.016715055			ENSACLG00000002753
nap1l4a	-0.225097232	0.327491663	0.261879448	0.318547375	-0.280528398	0.441297394	-0.082238036	0.208912983	0.350423554	0.340105988	ENSACLG00000002761
gins3	-2.551919271	9.000303171	0.780318393	1.411408336	-0.178878906	0.050551378	0.267829536	0.183140448	-0.151481254	0.059549029	ENSACLG00000002765
ENSACLG00000002767	0.486266554	0.248951616	-0.859236679	0.566891	-0.09614276	0.01080126	-0.661424737	0.725728535	-2.195772445	2.850379953	ENSACLG00000002767
phlda2	0.834544697	2.53644642	-0.39340616	0.57752297	-0.177741706	0.029276141	-0.13132419	0.149650911	-0.324134164	0.127214441	ENSACLG00000002779
endouc	-0.165813842	0.099166949	0.396961624	0.59262842	-0.151246785	0.016138837	0.301753893	0.217541847	2.41516568	2.763848497	ENSACLG00000002802
ASB13	-0.462163069	0.632928735	-0.004487846	0.003581817	-0.184751938	0.050795475	-0.091311558	0.161150862	-0.438836105	0.497778187	ENSACLG00000002808
ndrg4	-0.957684151	0.238886933			1.196566937	0.350765092	-0.769784652	5.356713622			ENSACLG00000002809
ENSACLG00000002825	1.55760376	2.266259634	0.325134561	0.49201118	0.208542852	0.09169549	0.228205672	0.902108221	2.910848399	1.694815155	ENSACLG00000002825
ENSACLG00000002883	-0.693790247	0.381981344	-0.624028372	0.429321957	-0.899452681	0.872320145	-0.881453229	0.391988767	-1.853734425	3.066422369	ENSACLG00000002883
ENSACLG00000002905	0.578757905	0.691239829	-0.433066734	0.622639775	-0.194344751	0.070232523	-0.608788595	0.90713247	-1.160132324	1.474749945	ENSACLG00000002905
ENSACLG00000002922	-0.48248071	0.356355056	-1.215485311	4.233030905	-0.258093601	0.130106253	-0.659834587	1.596889514	-0.9581907	1.583026479	ENSACLG00000002922
OSBPL5	1.366966268	4.454737304	0.024265554	0.021111192	0.115675928	0.036179005	0.156584558	0.684036973	-0.225255271	0.205821515	ENSACLG00000002936
ENSACLG00000002966	-0.692461203	0.562500667	0.547290583	0.823115131	1.34329098	1.211985792	0.886800316	0.67565741	0.374547723	0.168639693	ENSACLG00000002966
ENSACLG00000002969	1.656686741	1.653979603	0.955659556	2.236240515	0.274023285	0.059586737	0.506853363	0.574619517	-0.733346271	1.507325427	ENSACLG00000002969
ENSACLG00000002974	-0.979543947	1.014538378	0.280432015	0.372230207	1.395093615	0.855935747	0.764604801	0.430505906	0.517172761	0.292765535	ENSACLG00000002974
ENSACLG00000002986	0.265197589	0.071669875	-0.171301397	0.164990425							ENSACLG00000002986
ENSACLG00000003011	1.62083799	1.973295071	0.471721168	0.619391004	-0.151858791	0.028380004	0.048582435	0.028002074	-0.78498106	0.702122202	ENSACLG00000003011
taf3	-0.691298397	2.464328267	0.056464141	0.045452153	-0.125456951	0.086092013	0.233447267	0.623366606	-0.033827479	0.016885159	ENSACLG00000003059
dusp8a	0.561450651	0.453321413	-0.354419564	0.910668238	-0.117031676	0.037302442	-0.077716242	0.094366815	-0.008240975	0.002756547	ENSACLG00000003062
mob2a	0.379562247	0.973225054	-0.255129442	0.507810072	-0.115346093	0.052765031	-0.013057056	0.015072881	-1.275290533	4.869171275	ENSACLG00000003081
klhl8	1.095826143	4.401359375	-0.12923355	0.145524191	-0.388167033	0.529697997	0.120250817	0.247378596	0.372094078	0.250695615	ENSACLG00000003084
CELF2	0.809353791	1.176360201	0.751832593	1.273008016	-0.204300829	0.074659193	-0.301961504	0.238991516	0.811923805	0.531867798	ENSACLG00000003085
sdad1	-0.196002159	0.179239362	-0.423400394	0.712148263	-0.249602091	0.127309429	-0.113994517	0.18201652	-0.21261941	0.207748864	ENSACLG00000003096
kcnj11	-0.079169843	0.057087808					0.296198683	0.488868291			ENSACLG00000003124
dhtkd1	0.302444378	0.250785077	-0.541784996	0.704351766	-0.17610843	0.089922755	-0.108323568	0.140405698	0.49953227	0.795537408	ENSACLG00000003133
ENSACLG00000003156	1.450407628	1.312152197			-0.012741108	0.001263162					ENSACLG00000003156
camk1db	1.195223161	1.758769155	-0.334843356	0.369944905	0.42882095	0.110034986	-0.063155973	0.070416446			ENSACLG00000003189
ENSACLG00000003210	0.382194019	0.325100369	-0.151534966	0.078137971	-0.204381725	0.032199763	-0.066090961	0.039945615	-0.054119179	0.015823642	ENSACLG00000003210
dnajc25	-0.689342912	1.449709121	0.115142723	0.104932604	-0.196519421	0.133025313	0.011893645	0.012149437	0.923597116	1.945224999	ENSACLG00000003239
CDK17	0.626821594	1.45718514	0.67960774	1.349608561	0.184961471	0.104452359	0.298942672	0.626016082			ENSACLG00000003240
ptpn13	1.150819764	1.838174705	0.459130323	1.563662884	-0.209028743	0.083142753	1.012432891	0.978942688	-0.683496188	0.377617982	ENSACLG00000003270
tdgf1	0.550842805	0.228416683			-0.651688483	0.123220524					ENSACLG00000003303
elk3	0.752306948	0.701205328	0.355905684	0.533299635	0.197247007	0.054238736	-0.378366235	0.52200982	-0.73932691	0.458312857	ENSACLG00000003309
hal	-4.389217838	5.767803918					-0.724297077	0.373691504	-1.680640031	7.30768921	ENSACLG00000003338
NTN4	1.910654168	5.811886009	1.224992998	1.123342834			-0.39748281	0.229520116			ENSACLG00000003434
ENSACLG00000003520	1.194061708	6.590537226	0.882102616	1.618585047	0.346819855	0.213335436	0.156858206	0.19820215	2.468463916	2.674825086	ENSACLG00000003520
abcc8	-1.453831362	3.512387534	2.206924833	2.319135466	0.511629854	0.19717041	-0.139046439	0.276099958			ENSACLG00000003691
hdhd5	-0.44861995	0.757059096	0.074232169	0.06797714	0.022210284	0.007814785	0.15885065	0.288766885	-1.044570283	2.579821455	ENSACLG00000003846
ENSACLG00000003884	-0.311274081	0.15511216	0.807292951	0.483334952	0.109960891	0.036179005	0.087229269	0.053130152	0.878627333	0.477598244	ENSACLG00000003884
fnbp4	-0.209417176	0.174752915	-0.290527368	1.35270526	0.166350071	0.106019535	-0.325003377	0.774114389	-1.318087278	1.833790446	ENSACLG00000003984
ENSACLG00000004007	0.528932584	0.506832456	-0.316209506	0.32096965	-0.058294276	0.008167862	-0.055003753	0.066835002	1.073693395	0.874411182	ENSACLG00000004007
cnot2	-0.173324045	0.339188518	-0.36942412	0.758311904	-0.195871085	0.172626392	0.097823739	0.216476722	-0.342989358	0.519514185	ENSACLG00000004020
WASHC4	0.289032361	0.587959037	-0.632565805	2.514917488	-0.016060461	0.005371588	-0.242756411	0.747067626	-0.929512291	3.170336009	ENSACLG00000004055
ARHGAP24	1.737811543	7.2060426	-0.192761864	0.125851822	0.048807393	0.006518944	-0.200635341	0.352564388			ENSACLG00000004085
FGD6	3.880712798	4.971990963	-0.130760339	0.134185495	-0.115251156	0.018980203	-0.362570521	0.542903723			ENSACLG00000004184
etfbkmt	-0.86377905	1.085409242	-0.787701713	1.114859227	-0.350901815	0.111916548	-0.112309584	0.118239987	0.410583058	0.18209428	ENSACLG00000004215
septin15	1.247009514	2.885301279	0.252850542	0.275104024	-0.171150198	0.144172953	-0.101741461	0.218203334	1.180462762	1.175970063	ENSACLG00000004253
nr2c1	0.020165543	0.01817933	0.024693604	0.029897983	0.074394103	0.036332075	0.15931258	0.255016459	0.027494979	0.016541943	ENSACLG00000004287
tmcc3	0.921292213	0.841906614	-0.165581017	0.129746553	0.268132702	0.085318678	0.057117088	0.031169475	0.949680936	0.490025421	ENSACLG00000004348
ENSACLG00000004372	0.0020922	0.001324525	-0.444685756	0.351865955			-0.4355711	1.654212509			ENSACLG00000004372
esm1	0.268696266	0.165797405	0.784429768	1.748958889	0.531679414	0.149101441	0.401147847	0.419075232	0.692781593	0.207137893	ENSACLG00000004377
mterf2	0.128930325	0.059839718	0.770963287	0.650106942	0.517728747	0.486426347	0.477043531	1.506000586	0.194343568	0.042259046	ENSACLG00000004378
ENSACLG00000004381	0.227137691	0.100133824			-0.478418251	0.13846984	-1.511916843	1.43365696			ENSACLG00000004381
zgc:153031	-0.495772271	0.221603443	0.342719995	0.228448918	-1.418619554	0.764933779	-0.0086049	0.004929134	-0.350198855	0.147360635	ENSACLG00000004382
ENSACLG00000004386	0.147456313	0.094599099	0.335434553	0.185268061	-0.464803073	0.234657414	-0.251890151	0.247378596			ENSACLG00000004386
cry1b	0.168306956	0.223788952	-0.023320275	0.030710728	-0.054291692	0.024195264	0.869488961	3.817973637	0.352504873	0.159906787	ENSACLG00000004387
ENSACLG00000004395	0.385074046	0.206420288			-0.313290633	0.052463735	-0.899379986	0.595074119			ENSACLG00000004395
FLNC	-1.094658734	1.273799828	2.694679317	4.541189764	0.005367766	0.000685047	0.094347569	0.03080435	3.653987916	1.655279509	ENSACLG00000004401
ENSACLG00000004402	0.482835593	0.248449586	1.137444474	2.47859863	-0.200693242	0.225965082	0.743847957	1.112961581	-1.026743703	0.480650376	ENSACLG00000004402
ENSACLG00000004404	-0.251317669	0.176122353			-0.716025611	0.324980324	-0.823820655	0.664429457			ENSACLG00000004404
ABTB3	0.308406119	0.117777756	-0.054432027	0.040532864	0.383356415	0.129830182	0.086938051	0.02518396			ENSACLG00000004410
ENSACLG00000004418	0.009855008	0.00630231	0.489970832	0.574924932	-0.266538889	0.17536909	0.071233202	0.071970773	2.065673681	2.444870694	ENSACLG00000004418
ENSACLG00000004471	-7.056577648	15.51662873			-0.989342276	0.129001255			-0.497983345	0.155049591	ENSACLG00000004471
ENSACLG00000004493	-4.157316679	3.44370966					-4.294788698	1.018553987	-0.303873806	0.258195422	ENSACLG00000004493
mbd2	-0.357428173	0.371075144	0.435670347	0.825801336	0.010246703	0.001993993	0.384172343	0.807149908	0.60855679	0.988616237	ENSACLG00000004512
lman1	0.532995963	1.133918759	0.545468941	1.37106993	0.219246746	0.044711995	0.053549724	0.068834778	2.937690791	13.99931824	ENSACLG00000004513
trabd	0.069668923	0.080727408	-0.158156885	0.235581006	0.205936349	0.168945825	0.093337585	0.229520116	1.041438649	3.092095448	ENSACLG00000004524
selenoo1	-0.841803806	2.168059622	-0.519787721	0.866075659	-0.008828246	0.003018451	-0.35653355	0.876315244	0.114533826	0.113646007	ENSACLG00000004545
ENSACLG00000004553	0.188096553	0.160890086	-0.169465687	0.247964692	-0.05945084	0.021902684	-0.28314463	0.650572503	-0.693289747	1.810379273	ENSACLG00000004553
wdr91	-0.625566844	1.970078375	-0.249433352	0.647656027	0.135356654	0.051507544	0.064969711	0.112648816	-1.002333754	2.209854256	ENSACLG00000004633
NT5DC3	0.49557852	1.145372507	0.205058166	0.305417851	-0.103614137	0.03644309	-0.018351807	0.033094051	0.259739471	0.167695546	ENSACLG00000004645
exoc3l1	0.996881272	1.363971219	0.409039092	0.466242001	0.302405702	0.149101441	-0.182574177	0.191238637	-1.60492454	2.529220276	ENSACLG00000004647
ZNF532	0.47616535	0.365897999	0.548619058	0.610575727	0.019922069	0.001777479	0.134372455	0.178393624	0.046419137	0.006164268	ENSACLG00000004656
hsp90b1	0.624227558	1.572879723	0.437704838	1.261383281	0.380983353	0.264707063	0.268117227	0.773329105	4.03655977	26.85845637	ENSACLG00000004667
prmt7	-0.779345477	2.52113023	0.061610543	0.071806314	-0.381985853	0.20313031	0.158014583	0.182175729	0.159492984	0.081999902	ENSACLG00000004701
PRKAR2B	0.586767559	0.168108689	0.745840265	0.696151843	0.149007315	0.038511268	0.345430603	1.055466813			ENSACLG00000004727
hbp1	-2.576316329	11.94158976	0.302046913	0.510191203	0.00057502	2.39E-05	0.216191316	0.723603265	-1.438046878	2.500074115	ENSACLG00000004758
ENSACLG00000004768	-1.249464794	3.013797162	1.924473951	1.7907821							ENSACLG00000004768
MIR122	-2.635956466	12.46704672							-0.272198627	0.098970984	ENSACLG00000004794
ciapin1	-0.987542451	3.18704144	0.265897143	0.459982855	-0.164114378	0.144376594	0.058761972	0.093942113	0.570468657	1.343668039	ENSACLG00000004797
coq9	-0.542145603	0.615377387	0.640384994	1.419619777	0.109523693	0.04205011	0.362681487	1.385281921	0.486037783	0.69596399	ENSACLG00000004820
NEDD4L	0.241917005	0.226957473	-0.026927957	0.028264203	0.090832544	0.03547369	-0.183465476	0.378346279	0.037052148	0.022142715	ENSACLG00000004821
THAP1	-1.240489975	4.815651992	-0.333316406	0.681358171	-0.009817995	0.00220955	0.85278085	1.174932081	-0.154500825	0.109729838	ENSACLG00000004851
polr2c	-0.348111144	0.585536603	0.50902899	1.411508287	-0.029044687	0.006174158	0.264876432	0.960966653	0.510911143	0.946851681	ENSACLG00000004854
ENSACLG00000004893	-1.82939701	2.208555663	-0.287519891	0.218739901	-0.438881807	0.099673721	4.63E-05	9.54E-05			ENSACLG00000004893
mtss1la	-0.227121021	0.178648946	0.611700022	0.823295535	0.114126394	0.034252794	0.226539911	0.455772096	-0.749941288	0.550965648	ENSACLG00000004911
ENSACLG00000004984	1.17602456	2.568813203	-0.06852282	0.067556478	-0.23214569	0.043875161	0.39802737	0.772428281	0.774726628	0.373849251	ENSACLG00000004984
uri1	-0.086839206	0.077160086	-0.990004959	6.383686852	0.153445763	0.045630237	-0.037349402	0.064058558	-0.060730028	0.04536301	ENSACLG00000005007
zgc:112052	-0.161284524	0.107976311	-1.395101348	2.954191228	-0.640103276	0.140072322	0.102378745	0.113267912	1.138937368	1.609989026	ENSACLG00000005022
UQCRFS1	-0.341867831	0.313099463	0.429030414	0.968860561	0.126916955	0.052937905	0.063452985	0.112924756	0.753992143	2.914214906	ENSACLG00000005027
rxylt1	-0.913978574	3.293777013	-0.139937404	0.18595394	-0.286656944	0.349829207	0.413001457	1.2916659	-0.030406394	0.010734138	ENSACLG00000005033
ENSACLG00000005037	0.702834685	0.397319643					-0.312808825	0.195461195			ENSACLG00000005037
prlra	2.072196973	1.82712241	0.420659679	0.808483419	0.06502024	0.007814785	-0.015271773	0.006144443	1.146195146	0.302623615	ENSACLG00000005112
ENSACLG00000005113	-0.885128909	1.572879723	-0.680498107	2.476026582	0.178360173	0.098758314	0.208148372	0.357394632	-1.682698588	4.718882282	ENSACLG00000005113
crata	-0.696432982	1.123513371	0.62985587	0.840064902	-0.299053774	0.181855818	0.140999959	0.391717788	-0.875076348	2.018468571	ENSACLG00000005135
agxt2	-2.8277431	1.379477365			0.877499098	0.54080587	-2.455442463	1.097964285	-0.947645604	1.177126677	ENSACLG00000005145
ptpa	-0.737429753	2.370570229	-0.17369997	0.324281049	-0.190293312	0.080046844	0.18968227	0.371708702	0.477159426	0.846278675	ENSACLG00000005191
dnajc21	0.369096305	0.621333583	0.681454832	3.032713395	0.068062568	0.022810191	0.214935135	0.565375427	1.722966886	4.458587934	ENSACLG00000005203
bxdc2	0.055307378	0.042287648	0.361534701	0.691502301	0.235950114	0.235241739	0.120487035	0.197614625	0.897476104	1.868273047	ENSACLG00000005213
ier5l	0.891420309	1.187038931	-0.34688532	0.353202237			0.311024637	0.400221284			ENSACLG00000005228
ntmt1	-0.630742087	1.281245388	0.345371883	0.780400169	0.146711486	0.104232446	0.213590745	0.65279052	1.033320698	3.746180455	ENSACLG00000005237
ndor1	0.421425235	0.36303581	0.638237842	1.288961692	-0.000637723	2.39E-05	-0.20239711	0.292677948	0.480690909	0.284659759	ENSACLG00000005245
C18orf32	-0.658873501	2.829304799	0.071075629	0.080358516	0.224748126	0.044485242	0.161665568	0.260045247	0.897798866	1.698148086	ENSACLG00000005248
ENSACLG00000005255	-0.495656578	0.448175829	0.40761554	0.300811582	-0.30508397	0.07857368	-0.261353909	0.232874389	1.473116724	0.613668022	ENSACLG00000005255
lrsam1	0.129450135	0.163771092	0.213411361	0.291339585	-0.274887451	0.148778408	-0.066280935	0.106861149	-0.328123474	0.224510771	ENSACLG00000005258
lmo4a	0.997561944	1.405519671	0.807963816	0.835857184	0.536953008	0.084852714	-0.227027845	0.359103808			ENSACLG00000005292
cdk9	-0.43792918	1.259212545	-0.130449519	0.334022394	-0.098663189	0.041765022	0.080460742	0.128370873	0.061624032	0.041884042	ENSACLG00000005309
fpgs	0.47727223	0.480160347	0.450653832	0.63326081	0.060692036	0.019551919	0.524679284	0.46685761	-0.000147028	5.65E-05	ENSACLG00000005332
SRGAP1	0.398945071	0.543324832	-0.459902832	0.71942586	-0.164455976	0.043622827	-0.248976652	0.768644794	-0.662476723	0.568613109	ENSACLG00000005406
RELN	0.806781682	0.497076976			-0.288592734	0.058417773	-0.329453597	0.899142337			ENSACLG00000005494
parp12a	0.454404073	0.36303581	-0.236836416	0.305406198	0.118067113	0.019922786	-0.488176552	1.608300244	1.187812936	1.467649089	ENSACLG00000005503
tbxas1	0.167864046	0.075933997	-0.33384543	0.26886134	0.036320549	0.008226983	-0.566184983	0.517301391	-0.013901064	0.006164268	ENSACLG00000005510
tbxas1	-3.154994109	2.030592866			0.538790979	0.086696707			-0.563325115	1.088692739	ENSACLG00000005556
wwp2	-0.534960918	2.003874334	-0.058281772	0.088694868	-0.125262813	0.066219202	-0.007695194	0.009719605	-0.717348193	3.096495304	ENSACLG00000005744
adat1	0.802789506	0.976333289	0.776835137	1.460780767	0.357499781	0.178843854	-0.181419279	0.073799901	0.806084194	0.491428799	ENSACLG00000005857
gabarapl2	0.213593153	0.205434156	0.525035915	0.403760724	-0.031047391	0.004095028	0.010377271	0.013844524			ENSACLG00000005874
chst6	1.942554745	4.901985866	-0.740611123	0.621165508			-0.387167718	0.361810487			ENSACLG00000005919
spire2	-1.267941517	1.279793189	1.077069932	1.611935496	-0.075886429	0.018321587	-0.050581588	0.069659554	0.537966016	0.10647334	ENSACLG00000005936
hipk2	0.802091198	1.482356836	-1.073763815	1.055858858	0.098113389	0.020547837	-1.362489068	2.963889226	0.050351262	0.014155037	ENSACLG00000005950
smad7	-0.352946019	0.548647677	-0.298039434	0.486746301	0.855131098	0.537109413	0.096432512	0.113545701	-1.618386009	3.521754519	ENSACLG00000005953
CTIF	0.379087769	0.296694198	0.910505549	0.918433007	-0.14962985	0.034252794	0.076486359	0.122674165	-0.159176673	0.05761864	ENSACLG00000005956
SNTB2	0.769020208	1.99508436	0.377653834	0.951663594	-0.073153565	0.018283546	-0.081155576	0.071891002	0.538242036	0.910200282	ENSACLG00000006005
naif1	0.205952465	0.101814933	-0.008082604	0.004881295	-0.020820139	0.006845544	0.516872351	1.298677097			ENSACLG00000006036
vps4a	-0.298872674	0.551445965	0.491819453	0.570812864	-0.126603391	0.034780345	-0.0531668	0.085711695	0.802564967	1.122685621	ENSACLG00000006042
PLEKHA5	1.132846816	1.520873908	-1.380562533	7.62901756	-0.306213423	0.48449479	-0.189328471	0.234063985	-1.576575863	4.520742229	ENSACLG00000006097
cdk10	-0.021473717	0.012812926	-0.025031585	0.017726934	-0.111456396	0.034252794	0.036811426	0.033451433	0.281110457	0.212123118	ENSACLG00000006098
dpm2	-0.221428725	0.307020791	-0.487907397	1.58770086	-0.124053873	0.030302425	0.174470927	0.34144944	1.371118208	4.248614535	ENSACLG00000006105
ENSACLG00000006139	0.069204532	0.006275735	3.372483312	1.159154681	-0.153303903	0.032026522					ENSACLG00000006139
ENSACLG00000006179	0.446675005	0.218805401	-1.094550066	3.230947876			0.10797042	0.042293283	-2.831634631	2.855029563	ENSACLG00000006179
sqor	-1.476287759	2.755153269	-0.086765624	0.078008094	0.248803464	0.098467354	-0.626088657	0.870731049	-0.000379945	5.65E-05	ENSACLG00000006497
ctdspl2a	0.014819525	0.019734554	-0.059213994	0.111792815	-0.209702485	0.240838787	0.296814014	0.994162005	-0.172922231	0.198886835	ENSACLG00000006513
parp16	-0.034613858	0.029291021	-0.014138748	0.014916206	-0.098008409	0.035283979	0.028017896	0.037249093	0.22112783	0.203414402	ENSACLG00000006576
chmp1a	-1.076111707	7.983596847	0.164846868	0.268100624	-0.062135803	0.036179005	0.137906033	0.164681813	0.08770655	0.082707251	ENSACLG00000006584
scamp5a	0.475399938	0.121268994	0.782087249	2.13747163	0.03169556	0.007499402	0.425269184	1.881991556	2.623043198	5.352929359	ENSACLG00000006589
slc10a3	-0.907250154	1.756310688	0.111576094	0.100143539	-0.0932141	0.025952103	0.473881431	1.025574158	-0.502628391	0.248394036	ENSACLG00000006595
ube2q2	-0.42552421	0.641679289	0.187897679	0.217843275	-0.026931413	0.005298017	0.094855486	0.086057349	-0.408000478	0.467952668	ENSACLG00000006615
nptna	0.565263404	0.095490379			1.353200992	0.348244159	0.13236183	0.322828223			ENSACLG00000006643
znf276	-0.267020898	0.364057508	0.135305987	0.228462104	0.049993754	0.021409013	-0.021326071	0.025414005	-0.341858784	0.335102704	ENSACLG00000006670
sh3glb2b	-1.508712447	3.44370966	0.734382433	1.187199978	-0.119084929	0.023483327	0.104957334	0.165825561	1.74304066	0.687053337	ENSACLG00000006671
ENSACLG00000006684	-0.603848927	0.385977763	-0.199674238	0.149425109	-0.2860511	0.031531442	-0.541622174	0.325823187	0.19183073	0.060107012	ENSACLG00000006684
mical3a	0.705227882	1.559430807	-0.016770946	0.013451864	-0.138485676	0.0497015	-0.473041273	1.095987028	0.387176361	0.106482186	ENSACLG00000006691
btbd10a	-1.050567708	5.659455317	-0.065423291	0.110059712	-0.314244902	0.48974751	0.327102076	1.981170762	-0.146287666	0.112042128	ENSACLG00000006696
bmal1a	1.17778277	3.151337465	0.576699375	0.91821555	0.12090311	0.038123915	-0.25115617	0.626246347	0.530357125	0.372283622	ENSACLG00000006711
zer1	-0.236893252	0.168013801	-0.385927242	0.388978502	-0.433140125	0.291638917	-0.694297978	1.04123727	-1.227493369	1.867974882	ENSACLG00000006753
DKK3	1.095446426	1.587788897	1.008484088	4.389632624	0.94215132	1.494805862	0.423788118	0.358825127	0.777577149	0.304190967	ENSACLG00000006755
far1	1.749816092	6.647141035	-0.129690973	0.142564334	-0.485603665	0.264308531	-0.586319643	1.247718343	0.061837077	0.024240874	ENSACLG00000006770
SEMA4D	0.081176743	0.058113005	-0.290854848	0.260588928	-0.27352638	0.121117586	-0.125997379	0.258687039	0.370102106	0.192951762	ENSACLG00000006782
TBC1D13	0.771202109	0.910857251	0.419292491	0.368627859	0.365709802	0.373715224	-0.101374782	0.120456213	0.364117322	0.236252597	ENSACLG00000006800
ttc38	-0.201988825	0.110748303	-0.714041452	1.301160858	-0.266965562	0.131786902	0.22107923	0.3708949	-0.578538272	0.831815547	ENSACLG00000006804
cyb5r2	-2.12490742	2.047480512	0.236150593	0.235258007	0.266064568	0.04970042	0.629773853	0.424010262	0.858420525	0.981489953	ENSACLG00000006829
thnsl2	-0.707715598	1.246556286			0.138620636	0.039644928	0.275522926	0.287109498	-0.014600416	0.005595913	ENSACLG00000006833
DQX1	-0.277831766	0.468080962	0.04564002	0.044499149	-0.309678924	0.200809862	0.057556584	0.100196113	-0.568377467	0.71294371	ENSACLG00000006845
add1	0.108344996	0.187309051	-0.208940136	0.415566577	0.078211944	0.030826468	0.179663858	0.37124616	0.2075433	0.341040433	ENSACLG00000006885
smyd1a	-0.25117539	0.162226938			-0.732456702	0.040832445	2.548245161	1.21717362			ENSACLG00000006890
tspan33b	2.096061155	3.545144623									ENSACLG00000006903
TSPAN9	1.736792718	3.590316376			0.148043175	0.018002713	-0.648505899	1.212082195			ENSACLG00000006921
ENSACLG00000006934	-3.696056132	1.347686098			-0.303900007	0.069251694	1.208446817	0.491609572	1.491951599	0.594203385	ENSACLG00000006934
nop14	-0.718609781	1.884755409	0.015481783	0.017216004	-0.275113278	0.169733192	0.014493562	0.013259538	-0.058567523	0.050429752	ENSACLG00000006996
pkmb	-0.464340003	0.331794106					1.276509446	0.79116391			ENSACLG00000007109
cox5aa	0.17325228	0.16799023	0.316518236	0.574895767	0.205632535	0.203935119	0.151219033	0.236065269	1.898753474	8.541899117	ENSACLG00000007178
edc3	1.369572473	5.180683883	0.484344899	0.850244295	-0.171183517	0.060851224	0.238515667	0.477572412	1.411809558	2.583353281	ENSACLG00000007232
csk	0.406976518	0.45018455	-0.684929025	2.719839448	-0.567853382	0.227284603	-1.013192387	2.350288054	-0.667386257	0.461389206	ENSACLG00000007252
adal	-0.58254382	0.848112413	0.00107018	0.000759708	0.008372446	0.00220955	0.033246904	0.039990607	-0.06568483	0.030004886	ENSACLG00000007311
nat10	0.063824648	0.059320338	-0.131079986	0.157117023	-0.373086288	0.316331448	-0.054353437	0.105443503	0.033150788	0.025441033	ENSACLG00000007336
caprin1b	-2.275045427	13.75353499	-0.189327079	0.383282329	-0.250495751	0.256160959	0.100020585	0.164842405	-1.219322734	2.598933505	ENSACLG00000007463
lmo2	-0.921718507	1.93868493	-1.273437173	3.246926306	-0.294615752	0.064608539	0.448608506	1.045365058	0.648404217	0.427252648	ENSACLG00000007475
alx4b	-0.768069775	0.482269811	0.556193008	0.37239835							ENSACLG00000007477
tspan18b	-0.377475982	0.728182236	0.472916857	0.536424593	0.54821306	0.550489687	0.494990761	0.794500746	0.033076225	0.015998925	ENSACLG00000007484
poglut3	1.508128819	2.37945242	0.163016213	0.113612945	-0.366329122	0.338719056	-0.044332377	0.021029044	2.231164067	2.168224783	ENSACLG00000007494
ENSACLG00000007515	-0.824901718	5.49218334			-0.634240176	0.483234538	1.113804354	0.635513085			ENSACLG00000007515
CRACR2A	0.506398584	0.144001914	-0.568539332	0.500157003	-0.148848254	0.078144503	-0.121549504	0.052013711			ENSACLG00000007547
wdr36	-0.164130187	0.231666209	0.508436994	0.991618085	-0.422495984	0.160167293	0.091625848	0.102237944	-0.988598104	2.448066348	ENSACLG00000007577
grk3	0.504721118	1.514800746	-0.258726316	0.514641088	-0.087394524	0.032520138	0.165071204	0.42932532	-0.187235397	0.200607152	ENSACLG00000007599
ENSACLG00000007646	-0.410549116	0.341640917	-0.164852971	0.467583624	-0.217189469	0.124825303	-0.576064366	1.13180704	-0.387905533	0.439416402	ENSACLG00000007646
cryba4	0.734616419	1.028361619	0.444148362	0.267944519	-0.0015471	0.000191839	-0.083026629	0.068729945	0.392012808	0.146042463	ENSACLG00000007706
acads	-0.318689577	0.338033563	-0.018142342	0.011686228	-0.402813667	0.526889413	-0.354783407	0.732333486	-1.216940849	6.735719747	ENSACLG00000007724
cldn5b	0.118627266	0.038935179	-0.169654275	0.158553931	0.023821167	0.00220955	0.888292245	0.772123023	-0.307266009	0.117233447	ENSACLG00000007730
klf4	0.250626684	0.171120879	-0.742201426	1.544821969	0.20541706	0.048399378	0.162923609	0.073799901	0.506926583	0.180850886	ENSACLG00000007850
RAD23B	-0.540907531	1.528546796	-0.010196481	0.011525756	-0.207616402	0.114740818	0.147991819	0.242640616	0.640808904	1.419612038	ENSACLG00000007859
ZNF462	0.77258137	1.935587582	-0.323894362	0.545676202	-0.183570484	0.043046317	0.283058676	0.283530393	-0.774965664	0.906932628	ENSACLG00000007864
TMEM38B	-0.84560543	1.161313634	0.55766758	1.744972412	0.112126187	0.053331122	0.437454393	0.71752967	-0.651896121	0.920913229	ENSACLG00000007879
cd82b	1.64190855	6.593279272	-0.126623791	0.195039036	-0.440974724	0.680829812	-0.061785863	0.038504536	-0.447120078	0.710570713	ENSACLG00000008085
CYP19A1	1.135468315	0.657004742	-0.051826021	0.018740691	-0.920933704	0.392281968	0.816434489	0.376805792			ENSACLG00000008094
ENSACLG00000008125	-0.709700454	0.651257331	-0.364794852	0.281059664	-0.231292253	0.054238736	-0.380141132	0.336108424			ENSACLG00000008125
TMTC2	0.31628376	0.15591584	0.84128539	0.67257672	-0.088230805	0.015145293	0.059879558	0.041312796			ENSACLG00000008148
gnb5a	0.402124914	0.103698053	1.084889782	0.898710806	1.718731656	1.480971252	0.299779339	1.012277782	1.909417272	2.41418629	ENSACLG00000008156
fgd4a	0.621296491	0.716911499	-0.076156329	0.090846089	0.01744254	0.00220955	-0.068801848	0.115365956	-0.384833332	0.408057601	ENSACLG00000008216
nup205	-0.350722264	0.691603946	0.233743429	0.522416188	-0.090456393	0.034043354	0.001819398	0.002161412	-0.052490496	0.047863734	ENSACLG00000008240
ARPP19	-0.701347022	1.813269093	-0.131524578	0.167978224	0.003130981	0.000685047	0.627134297	3.514467489	1.390463178	3.538291027	ENSACLG00000008255
rsl24d1	-0.828377822	1.980687292	-1.518821369	8.226541863	-0.368853451	0.158937951	0.110415972	0.361630989	-1.01352734	2.230125578	ENSACLG00000008265
agk	0.230926991	0.339792522	-0.184733217	0.328299056	0.097884566	0.029461971	0.128886057	0.416142005	1.298671329	7.151731239	ENSACLG00000008276
RFX7	0.930914729	4.990274868	-0.792733521	2.099449101	-0.219634881	0.090480013	0.229385636	0.569111413	-0.442224529	0.420352919	ENSACLG00000008336
dennd11	0.46663043	0.363395668	-0.280801936	0.312593711	-0.209666621	0.069163439	0.087855207	0.092413451	1.420957927	1.708493891	ENSACLG00000008357
ENSACLG00000008358	2.086656503	3.218320639	2.769420686	7.955815048	1.13736658	1.166556469	1.428118573	2.184565981	0.906472791	1.064975568	ENSACLG00000008358
ENSACLG00000008375	0.77936042	0.725561385	0.783610181	0.906968354	-0.409705607	0.063163868	0.612222369	0.630425658			ENSACLG00000008375
ENSACLG00000008386	-0.670870914	1.815180076	-0.18360159	0.452577795	-0.005212097	0.000812734	0.117131994	0.149089541	-0.231665528	0.275089022	ENSACLG00000008386
bcl2l13	-0.411578543	0.907968324	-0.316543554	0.219066121	0.002277632	0.000280648	-0.063263984	0.049668052	-0.11162576	0.043320324	ENSACLG00000008393
cetn3	-0.089092439	0.044641783	-0.036717783	0.023463662	-0.189549217	0.050310176	0.344268697	1.11818364	0.641390585	0.557003049	ENSACLG00000008418
vcanb	0.110231313	0.101223614	0.960666706	3.948553214			0.698800007	2.472131214			ENSACLG00000008465
PRAG1	-0.401074944	0.362883534	0.013776096	0.011906504	-0.289685699	0.095150543	-0.065172891	0.062732429	-0.010143779	0.001822254	ENSACLG00000008509
edf1	-0.907337137	3.558958563	-0.2756409	1.059174658	-0.306414039	0.256160959	0.040712018	0.071546719	-0.215149902	0.300786579	ENSACLG00000008517
PRRC2B	0.373072638	0.719608112	0.10983456	0.099513947	-0.342467012	0.151944154	-0.214520787	0.4128032	-0.84519139	0.939903882	ENSACLG00000008523
PLPP7	-1.076597779	3.124036466	0.59958413	0.60047649	-0.070198073	0.015350137	0.125794601	0.169892382			ENSACLG00000008554
fam78ab	0.316934506	0.335694921	-0.460661029	0.340830386	-0.004818761	0.000516668	-0.438337782	0.221778467			ENSACLG00000008563
ENSACLG00000008568	0.463370245	0.819806442	0.208517348	0.180017585	-0.523766031	0.298458535	-0.300451546	0.36608259	-0.250348687	0.085343707	ENSACLG00000008568
NACC2	0.687083318	0.889710468	0.4703323	0.307623241	-0.10723619	0.011577635	-0.695482479	1.405936261			ENSACLG00000008612
TMEM250	0.364664083	0.293692197	-0.21916803	0.160847302	0.40340602	0.18475356	0.229287199	0.347700889	2.181398781	3.005038609	ENSACLG00000008626
ENSACLG00000008810	-3.957810313	2.573752819			0.292175649	0.014172613			-1.300490058	1.485012041	ENSACLG00000008810
hsdl2	-0.639020057	1.022133573	0.020657195	0.020883798	0.066074458	0.034549389	-0.500980899	3.678590168	1.366241484	4.35619245	ENSACLG00000008816
PTBP3	-0.006389343	0.00460815	-0.405615644	0.641985441	0.120870607	0.033614119	0.372771771	0.891609455	0.229921675	0.189127465	ENSACLG00000008827
ugcg	0.242170947	0.240556168	-0.687085242	1.603463645	-0.190805167	0.123941854	0.136433076	0.268119238	0.103206668	0.057269005	ENSACLG00000008870
ENSACLG00000008891	0.081853794	0.069380373	-0.230911666	0.257666786	0.314464285	0.139034902	0.254612298	0.325653147	1.678617191	3.782663825	ENSACLG00000008891
ENSACLG00000008897	0.315559473	0.208288607	-0.241105178	0.152537455	0.125664776	0.013569439	0.351995636	0.185365408	1.635475794	3.522714142	ENSACLG00000008897
atp6v1e1a	-0.33354359	0.486473522	0.61351225	0.732430205	-0.010562924	0.002538739	-0.165087653	0.087056801	0.43345205	0.554489656	ENSACLG00000008974
ENSACLG00000009002	0.798752286	0.377094107	0.385147104	0.459296089	-0.312772543	0.078144503	-0.390663176	0.30073913	-1.047150923	2.386312056	ENSACLG00000009002
ADA2	-1.05157759	3.06641464	-0.016198135	0.016198782	-0.102681587	0.032476519	0.040773416	0.054365034	-1.06818859	1.573935281	ENSACLG00000009037
xrcc4	-1.012724615	2.014204326	-0.240418711	0.308088326	-0.13091503	0.035164909	-0.004044141	0.002903257	-0.8360903	1.347691468	ENSACLG00000009039
zcchc9	-0.839771117	2.647424307	-0.046816133	0.057392914	0.104102466	0.034043354	0.16667063	0.423956084	0.283978481	0.270522184	ENSACLG00000009042
ribc2	-0.521391029	0.35272796	0.456319799	0.255809226	0.09128483	0.041765022	0.451505177	0.737833798	-0.180736763	0.086232584	ENSACLG00000009060
wdr45	-1.951270402	5.621307484	-0.290832434	0.474827122	-0.505707277	0.315091511	-0.081902688	0.140039329	-2.032199469	3.916575379	ENSACLG00000009075
ENSACLG00000009100	-0.226799065	0.263916467	0.615197303	1.314522408	-0.107741426	0.019657455	0.476298868	0.684844736	-1.612315645	1.692242899	ENSACLG00000009100
gpsm1b	0.581818686	0.834612549	-0.141067508	0.159977947	-0.094527884	0.036179005	-0.063494695	0.07392951	0.135853805	0.089208039	ENSACLG00000009121
ENSACLG00000009129	-0.428885475	0.817968134	0.035487982	0.050694548	0.023864781	0.004120422	-0.159950305	0.230719765	-0.064225861	0.037158086	ENSACLG00000009129
prrc1	-0.471583622	1.171071481	0.207058016	0.36078134	0.030641753	0.007814785	0.110902941	0.174439703	1.40908734	4.207007002	ENSACLG00000009140
ENSACLG00000009152	0.163071925	0.262905795	0.247384417	0.308344291	-0.002498865	0.000280648	0.312043337	1.214642977	-0.112909001	0.068027011	ENSACLG00000009152
slc27a6	-1.89871885	2.069319191	-0.781098829	0.816462911	-1.165637157	2.704793698	-0.226922109	0.260074965	0.121823739	0.100197273	ENSACLG00000009188
ak1	0.375218978	0.250785077			-0.020872673	0.004426323	0.652897938	2.106600914			ENSACLG00000009192
ENSACLG00000009205	0.989189101	0.892878429	-0.098407948	0.070672252	-0.166528892	0.035051124	-0.571291116	0.989215294	-1.33454565	3.878643413	ENSACLG00000009205
fan1	0.506912723	0.984925867	-0.265604992	0.367363292	0.040546382	0.016138837	0.003959051	0.005767142	-0.206674163	0.17137183	ENSACLG00000009219
slc12a2	1.734417092	4.384912944	-0.071819551	0.055035564	-0.017520413	0.004333756	-0.417009498	0.462902341	0.311436683	0.085343707	ENSACLG00000009245
lmbrd2b	0.278799925	0.226230517	0.12666197	0.128350963	0.37746644	0.130246259	-0.055452282	0.086188211	0.815732722	1.152694617	ENSACLG00000009265
ppp1r3b	-0.089671619	0.02530914	0.955979144	0.672535701	0.28213859	0.092956665			-0.365367219	0.282359331	ENSACLG00000009327
TJP1	0.576472115	1.194513853	-0.054602732	0.030132	-0.442735485	0.271407678	-0.349458246	0.627396975	-1.10045199	0.987652056	ENSACLG00000009394
ENSACLG00000009529	-2.068553109	2.013345362	-0.163807354	0.192086461	0.288585524	0.039214682	-0.51992608	0.898729413	-0.245596141	0.25911671	ENSACLG00000009529
ENSACLG00000009555	-0.265448993	0.0904616									ENSACLG00000009555
ENSACLG00000009558	-0.345715852	0.189893818									ENSACLG00000009558
ndufa9a	-0.400326779	0.337155225	0.288308519	0.541351353	-0.225097679	0.085979461	0.012163187	0.01608249	0.902030886	3.366937308	ENSACLG00000009565
ENSACLG00000009571	-0.920367718	0.882931506	-0.613630852	0.651830587							ENSACLG00000009571
MFHAS1	1.605606073	4.551665042	0.050410822	0.031035951	0.142969304	0.022732828	-0.268013007	0.61519247	-0.830197905	0.43289679	ENSACLG00000009577
ENSACLG00000009579	-2.346575496	0.797687414	4.352700629	3.773398954	4.375002858	3.455334828	-0.144935487	0.027900377	-0.024980511	0.014832365	ENSACLG00000009579
rpl17	-1.01201745	2.849936552	-0.070252954	0.070972458	-0.060984336	0.007814785	0.267124841	0.533558885	0.324166274	0.256568534	ENSACLG00000009583
DYRK4	1.144034027	3.275998163			-0.405345956	0.079653636	0.256023469	0.591514655	1.284627602	0.287566454	ENSACLG00000009604
ENSACLG00000009605	-3.883655589	5.693998823	-0.067874631	0.034701229							ENSACLG00000009605
ENSACLG00000009671	0.357972185	0.144425961	0.36229331	0.345113412	-0.315317353	0.217078329	-0.070047319	0.022453951	-0.447813335	0.819473932	ENSACLG00000009671
galk2	-0.382657117	0.400333642	-0.091294014	0.118226869	-0.037843141	0.009831939	0.078850431	0.065114435	1.005928664	2.420727486	ENSACLG00000009703
trim32	0.876089232	1.376541865	-0.620635592	0.614210443	0.17331224	0.033614119	-0.010933786	0.005777221	1.164294496	1.198925286	ENSACLG00000010049
ENSACLG00000010187	0.746146451	1.742458036	-0.23682746	0.470935235	-0.07929133	0.03104837	-0.549077414	0.353367604	1.746732294	0.829942732	ENSACLG00000010187
hsbp1a	-0.467304412	1.04254233	-0.163551411	0.200522156	0.086793849	0.023810567	0.521176873	1.608300244	0.190967202	0.156654119	ENSACLG00000010202
mlycd	-0.710162378	0.985614377	0.052512382	0.047315137	-0.119052242	0.047254426	0.350697358	0.567113558	-1.195142871	2.234355311	ENSACLG00000010226
gpat3	-0.135111039	0.136473995	-0.480275932	2.356648428	-0.117559046	0.041648868	0.007355474	0.006735619	0.512310407	0.626558805	ENSACLG00000010444
abraxas1	-0.98012354	3.695672675	0.287558831	0.551271193	-0.166374116	0.077448667	0.057962771	0.090574943	-0.471632095	0.600631789	ENSACLG00000010501
mrps18c	-1.188133406	3.525858988	-0.588296052	1.107004371	0.041486241	0.007814785	-0.047843705	0.068729945	1.000967542	2.074150535	ENSACLG00000010521
ENSACLG00000010531	0.058085698	0.022758833	-1.566250806	5.939558995	0.009272304	0.001777479	0.003697968	0.001687613	0.098781735	0.027295144	ENSACLG00000010531
znf618	0.636342097	0.484136863	-1.261986335	3.45772256	-0.214731524	0.128068935	-0.882853139	1.460281762	-0.425481026	0.146847959	ENSACLG00000010543
HELQ	0.353787749	0.414492536	0.36694378	0.685351781	-0.40281643	0.308119309	0.045667543	0.046210448	0.674461133	0.484393465	ENSACLG00000010558
CLPX	-0.107978043	0.132852319	-0.03105085	0.043177847	-0.07012977	0.036179005	-0.392442574	1.740653781	-0.55022821	0.930684913	ENSACLG00000010560
prc1a	0.607092842	0.187783195	0.233094666	0.185225012	-0.084274846	0.084852714	1.066868464	1.713725461	-0.545060325	0.192722174	ENSACLG00000010636
ENSACLG00000010650	-0.431006494	0.284040423	-0.392669725	0.836275216			-0.848022972	2.939393935	-0.525413289	0.201950622	ENSACLG00000010650
ppp3ccb	-0.192863835	0.191192724	-0.159224884	0.20193561	-0.09000761	0.020178523	-0.122388862	0.268719904	-0.015281531	0.008384146	ENSACLG00000010653
ENSACLG00000010665	-2.105588241	4.819343354	0.283708603	0.196400331	1.100464083	1.0302281	0.112913661	0.094759118			ENSACLG00000010665
dmtn	0.456841668	0.323819562	0.468747925	0.46458909			0.069199282	0.186973776	2.125138248	1.925098411	ENSACLG00000010704
MAPKAP1	0.349398969	0.648124653	0.378621448	1.742233518	-0.042861024	0.018905416	0.129342549	0.403778358	-0.085883262	0.07556058	ENSACLG00000010709
mvb12ba	0.829019493	2.182386719	-0.695311265	1.314522408	0.190503604	0.060133308	-0.258485122	0.589243986	0.134415219	0.047474564	ENSACLG00000010732
svip	-0.611508507	1.004949864	-0.018765473	0.019483379	0.00221821	0.000561003	-0.225701704	0.752526397	-0.32876696	0.336351367	ENSACLG00000010750
pbdc1	-1.158380566	2.370967239	-0.592991217	2.292024879	-0.151826799	0.042982211	0.24978257	0.332076056	0.671706329	1.479078115	ENSACLG00000010774
xpo7	0.279611204	0.276423883	-0.765874292	1.496718192	-0.063123086	0.018905416	-0.209348419	0.234416136	0.628423288	0.314259487	ENSACLG00000010791
ENSACLG00000010795	0.03314997	0.023141711	-0.45735315	1.414982137	0.195251231	0.074922691	0.223130043	0.501833128	0.067325543	0.025176306	ENSACLG00000010795
GAS2	1.762925061	2.968477003	-0.150047566	0.135377486	0.683177527	0.48449479	0.735781255	0.504092413	1.5587212	1.524452228	ENSACLG00000010804
ENSACLG00000010817	0.375715612	0.250862605	-0.022137292	0.018996875	0.510048919	0.181063055	-0.128749707	0.146664684	-0.478917334	0.282359331	ENSACLG00000010817
rabepk	0.239940409	0.157947581	-0.190431026	0.157265984	-0.157648697	0.050993334	0.136192573	0.10801841	0.890706354	0.549701769	ENSACLG00000010841
slc25a25b	2.204731412	8.329387729	0.59391227	0.728405488	0.318366955	0.136075078	0.007797863	0.007345979	2.611948221	1.8262138	ENSACLG00000010882
hspa5	0.084871726	0.047955785	1.106251651	3.57831555	0.142863896	0.050670258	0.211656024	0.180562512	5.719551317	20.36102273	ENSACLG00000010903
ccnd2a	0.986307027	3.226040197	0.357899593	0.4935601	-0.133368002	0.020418664	0.173791203	0.280948117	-0.600614384	0.660734825	ENSACLG00000010954
tigara	-0.303812229	0.266447558									ENSACLG00000010968
ANO5	1.021068568	4.678241392	-0.293373716	0.366221673	-0.118944205	0.028968428	-0.652630656	1.031182025	-0.363323077	0.287145972	ENSACLG00000010984
uap1l1	-0.369749546	0.494238241	-0.436885348	0.799665576	-0.130951007	0.024863858	-0.416739725	0.688603251	0.241691127	0.166237962	ENSACLG00000010989
ENSACLG00000010990	0.070110784	0.023022533					-0.202277736	0.102545613	0.149946388	0.120508336	ENSACLG00000010990
hspa5	0.111318076	0.061647461	0.675587536	1.515768663	-0.076179073	0.031769366	0.295441441	0.347013249	5.481792967	15.71261803	ENSACLG00000010993
FGF6	0.268484781	0.366291162	2.031233968	2.386240398			0.037829878	0.038592931			ENSACLG00000011000
zgc:77158	0.790071669	1.908781365	-0.17811146	0.135001063	-0.0309448	0.005169055	-0.213400115	0.194011628	-0.815459878	0.912784422	ENSACLG00000011006
golga2	1.084906716	4.9610212	0.036489636	0.04646917	-0.226593344	0.126583611	-0.111893034	0.226122992	-0.031178819	0.022142715	ENSACLG00000011018
zdhhc12b	-1.156358964	1.035905416	0.747106079	1.063613944	0.042246906	0.007814785	0.265387034	0.498344633	0.146743254	0.031456624	ENSACLG00000011023
setb	-0.221045636	0.393167217	0.000730138	0.001000027	0.028353445	0.008673783	0.274511822	1.073866053	0.166320378	0.247485575	ENSACLG00000011081
dync2i2	-0.131435391	0.12033497	-0.055186202	0.044523897	-0.030364751	0.009551851	0.113244953	0.172835381	0.87854904	1.618347735	ENSACLG00000011111
sptan1	-0.110638996	0.169976261	-0.349478749	1.294553281	-0.256355475	0.216172794	-0.273864974	1.441558555	-0.133456494	0.121799618	ENSACLG00000011141
sigirr	-1.481099719	0.470745498	-0.338538565	0.710372927	0.191304661	0.079653636			-1.237134821	3.799846002	ENSACLG00000011154
dnm1a	0.753577466	0.207997974	0.637058646	0.474532834	0.556357597	0.168945825	-0.101778376	0.323046513			ENSACLG00000011279
ENSACLG00000011341	0.641901303	1.58057594	-0.200527466	0.206071148	0.00147843	0.000191839	-0.019286872	0.014001589	-0.632303257	0.395777104	ENSACLG00000011341
bbln	-0.358285998	0.435194694	-0.367840811	0.896222977	-0.066283773	0.011528103	-0.04931464	0.05471549	1.091626203	1.675981646	ENSACLG00000011347
surf2	-0.431730668	0.953330864	-0.615067491	2.324002678	-0.033366058	0.007814785	-0.170478389	0.298929485	-0.512865128	0.816392351	ENSACLG00000011352
surf4	-0.299123851	0.570689485	0.782914508	2.291182323	-0.084696176	0.025589406	-0.056668856	0.090851326	1.609301281	3.641818732	ENSACLG00000011354
zgc:154077	-0.204775369	0.134119967	-0.149468693	0.218369061	-0.201738211	0.190246278	-0.121581516	0.218679354	0.009438951	0.003202368	ENSACLG00000011359
e2f4	0.916146094	2.225441833	-0.050456143	0.053490782	0.354628743	0.306438716	0.15444651	0.296697089	1.021625368	1.055747046	ENSACLG00000011387
ELMO3	-0.431389157	0.887806358	-0.252815489	0.884853833	0.096914938	0.043537845	0.179803789	0.281918981	0.318798	0.456111828	ENSACLG00000011414
ATP6V1B2	0.011841252	0.001817092			-0.319306224	0.053084743	-0.079145305	0.170181668			ENSACLG00000011445
TCF7L1	0.350805256	0.36232871	-0.412063828	0.448829552	-0.294346119	0.081222979	-0.157490497	0.138212993	-0.150518953	0.045919853	ENSACLG00000011476
MMP15	1.51897092	5.616973239	0.422623699	0.488447986	-0.411588641	0.213797494	-0.253239851	0.297583106	-0.66893867	0.443503058	ENSACLG00000011508
pkp3a	1.274454052	0.815314375	-0.611937018	1.79103576	-0.378239018	0.172626392			-0.661269187	0.670473835	ENSACLG00000011554
nup93	-0.372615793	0.814658488	0.540364866	2.440600278	-0.320646286	0.379439566	0.104316701	0.094487824	0.763607729	1.289881374	ENSACLG00000011556
cd81b	0.852541559	1.038867233	0.627522003	1.734499636	0.248328297	0.073249481	0.104633411	0.089574609	-0.429301927	0.477638688	ENSACLG00000011562
SERGEF	-1.438817606	4.436810698	-0.963585283	2.524774119	-0.050933468	0.016249081	-0.396807441	0.727072138	-1.364112923	1.430264289	ENSACLG00000011589
steep1	-1.424412783	6.301334549	-0.325683656	0.480342866	0.119895629	0.020258102	0.115582826	0.216405058	0.0178142	0.009066031	ENSACLG00000011616
saal1	-0.03168631	0.021730304	0.075817139	0.117998932	0.006062716	0.001243901	0.045056358	0.052569282	0.369356209	0.385076443	ENSACLG00000011622
ENSACLG00000011623	-0.987461142	4.01638158	-0.321818085	0.229719005	-0.257738177	0.04176421	0.233793955	0.342526994	-0.228944951	0.065696192	ENSACLG00000011623
sc5d	-0.141264223	0.076098596					-0.559982122	0.399673039			ENSACLG00000011632
anapc13	-0.484332727	0.628454198	-0.303162566	0.510851967	0.217113139	0.08981043	0.378038268	0.885358864	0.629507334	0.753569196	ENSACLG00000011649
rspry1	-0.771823627	4.538278641	0.209545017	0.474532834	-0.200946393	0.141397282	-0.098316973	0.20680951	-0.279111994	0.38174401	ENSACLG00000011660
ASS1	-0.146699369	0.063889761	-0.141342777	0.071452065	0.326584649	0.182893273	0.362013697	0.188786514	1.214150794	0.605571616	ENSACLG00000011726
ENSACLG00000011775	-2.116121721	1.165529913			-0.594848758	0.196678927			0.463397963	0.705961783	ENSACLG00000011775
ODF2	0.499169632	0.208461476	0.766036332	1.887184838	-0.156669838	0.053943882	0.11613726	0.16005634	0.050188495	0.011961915	ENSACLG00000011802
fubp3	0.316529704	0.886721457	-0.208309876	0.213975447	0.031435598	0.006182442	0.120656658	0.149089541	-0.345773458	0.268716332	ENSACLG00000011819
SCAI	1.62023693	1.796241647			0.056042803	0.018905416	-1.108397542	1.091526722			ENSACLG00000011846
ENSACLG00000011900	-3.24244044	1.99005857	3.90009018	4.791344223	-0.244455027	0.030678692			0.060446147	0.026822134	ENSACLG00000011900
fbxw5	-0.667321267	0.774604122	-0.097486844	0.056482669	-0.102757594	0.027369518	-0.244833545	0.397081535	-1.512646136	1.931670589	ENSACLG00000011907
ppp6c	-0.284473431	0.718457682	-0.182913039	0.275696961	-0.057793224	0.014447927	0.191889166	0.505811461	0.323512519	0.321097007	ENSACLG00000011968
ENSACLG00000012032	0.304122332	0.512726678	-0.119197235	0.129848552	0.066662484	0.018905416	-0.283263491	0.332082483	-0.131575409	0.085394541	ENSACLG00000012032
coq4	-0.357244205	0.504528423	0.321672537	0.703168302	0.062777748	0.028968428	0.268762085	0.666868052	0.285622952	0.223123937	ENSACLG00000012074
gtf2h1	0.379558429	0.475366628	-0.399543072	0.682168641	-0.080726716	0.024233035	0.172637526	0.363696205	1.033876795	1.70155842	ENSACLG00000012075
nadk2	0.106107668	0.109668992	-0.189599687	0.254439651	0.220336533	0.140350375	-0.260118357	0.421551524	1.518794228	2.817529812	ENSACLG00000012117
hps5	-0.616877116	1.057020587	-0.470209536	1.22480948	-0.152575878	0.103694564	-0.049709924	0.070343028	-0.864988609	2.544609216	ENSACLG00000012122
zmynd19	1.255884388	2.938011604	0.754534808	1.905717246	0.406102286	0.316331448	0.584374352	1.165865944	1.131244315	1.505376121	ENSACLG00000012173
megf10	1.497623194	2.178377624					-1.11343147	1.624844355			ENSACLG00000012182
tmem141	0.12534073	0.077052592	-0.790970111	2.793970959	0.348352952	0.103097115	0.316131088	0.444494071	-0.04276646	0.02098551	ENSACLG00000012218
ENSACLG00000012251	1.524228088	3.995902248	-0.311064499	0.174083323	0.142114345	0.03826241	-0.070639989	0.097137678	1.43841096	0.997264791	ENSACLG00000012251
ENSACLG00000012256	0.376924048	0.239061703	-0.280753189	0.658324783	-0.361218001	0.645944068	-0.494525637	0.590541226	-0.767541916	0.612436164	ENSACLG00000012256
dusp6	-0.312284631	0.40753071	-0.42861681	0.671288222	-0.237412207	0.060851224	0.096476364	0.099142635	0.330237911	0.219847754	ENSACLG00000012334
chsy3	1.630358686	4.911794209	0.304059977	0.323783154	-0.000726873	2.39E-05	-0.192211203	0.268527952	0.71426206	0.268091566	ENSACLG00000012339
RAB3IL1	-0.006454007	0.002772396	-0.203537013	0.429138694	0.111236094	0.0429156	0.009481597	0.005767142	-0.179915783	0.07071185	ENSACLG00000012359
sptlc1	0.560190059	1.541910532	-0.040454849	0.051671245	-0.174282767	0.08150526	0.269353782	0.683654147	0.465496261	1.162464692	ENSACLG00000012367
cep41	0.031817346	0.009968983	-0.569549588	0.675188174	-0.172524385	0.078385672	-0.007124577	0.008448105	0.897662336	0.673523999	ENSACLG00000012383
CPA1	0.029502132	0.006828078	-0.653524532	1.48210523	1.086294859	0.851434737	1.12800286	0.883917268	-0.382128737	0.215148523	ENSACLG00000012419
CPA1	-5.006529538	7.647849183	-0.710409275	1.102299744	-0.053924482	0.007814785			0.386263265	0.088976218	ENSACLG00000012457
fth1b	-0.619944023	0.821522387	1.644156466	1.201946253	0.021788763	0.005298017	0.121351126	0.129111348	-0.558070941	0.127337567	ENSACLG00000012467
tes	0.292512405	0.328953404	0.200192389	0.450168895	0.001228359	0.000134487	0.122842638	0.135849299	0.941719308	1.158568804	ENSACLG00000012510
pgghg	-0.074034236	0.027354775	-0.466358981	1.54524491	-0.076302837	0.021115217	0.333208566	0.363484965	-1.912291242	3.318319461	ENSACLG00000012543
PPFIBP2	0.431018937	0.550775765	0.056852418	0.053958969	0.283734174	0.043537845	-0.330513051	0.532747658	-1.147807737	2.299001678	ENSACLG00000012559
wbp1	0.478501681	0.813453627	-0.068068841	0.078743753	0.097288838	0.041142286	0.180646083	0.362567235	-0.253548593	0.229297248	ENSACLG00000012561
ENSACLG00000012572	0.801629372	2.237613653	0.17165561	0.201515448	-0.173123995	0.04970042	-0.109926272	0.173073695	-0.559073602	0.739036146	ENSACLG00000012572
cav2	0.774683135	0.992464618	-0.232397775	0.277443343	0.458150203	0.306736579	-0.618295199	1.764817611	-1.032524775	0.580577856	ENSACLG00000012607
cav1	-0.281516551	0.245265547	-0.101261814	0.121912002	0.45300854	0.299204132	0.103407904	0.060456648	-0.559023388	0.421300174	ENSACLG00000012609
met	0.479865244	0.402581835	-1.001907774	3.511383848	-0.07231963	0.015627157	0.230405343	0.234063985	-2.002838506	4.503000331	ENSACLG00000012614
lman2la	0.37548744	0.398087458	0.38973602	0.226169519	0.444603855	0.252178631	-0.244141354	0.727941206			ENSACLG00000012616
PNPLA2	-1.505952752	1.40451532	-1.082625484	2.740589263	-0.024049631	0.003018451	-0.134831481	0.13915039	-3.482530455	5.492928683	ENSACLG00000012639
ENSACLG00000012660	-0.122369287	0.087076086	0.357681146	0.743749805	0.173641516	0.123775572	0.082440159	0.118669731	0.352427155	0.416659083	ENSACLG00000012660
MTFP1	-0.266907636	0.214214639	-0.248469189	0.415096554	-0.015764835	0.003851752	0.17512032	0.292677948	1.116774773	1.901111287	ENSACLG00000012678
MED13L	0.067463628	0.079972578	-0.463326488	1.200739036	-0.134530936	0.031703784	-0.182679295	1.058444887	-0.460710787	0.250198135	ENSACLG00000012703
SYT7	0.148421882	0.050094315			0.154165209	0.041723424	-0.228936392	0.309759128	-0.01543391	0.00628762	ENSACLG00000012704
st7	0.23547113	0.437787023	0.391345759	0.683761497	0.007369727	0.001777479	0.186907347	0.380449182	0.879214992	1.526109331	ENSACLG00000012719
ENSACLG00000012788	-2.958475183	1.973758249	1.949823635	1.620893034					1.160133583	1.162822998	ENSACLG00000012788
fads2	0.69249826	0.20714407			0.014921057	0.001777479	0.322308621	0.334463087	3.2031547	1.324395994	ENSACLG00000012796
mical2b	0.389768861	0.568824853	0.055280983	0.050526404	-0.148509189	0.034549389	0.51814624	0.669719091	0.442512977	0.107538222	ENSACLG00000012897
parvaa	0.356427163	0.56605993	-0.110242416	0.136994029	0.039748232	0.008167862	0.41456076	0.982610002	0.20530538	0.19841032	ENSACLG00000012954
asz1	0.310544395	0.032268097	2.915334909	0.550319657	-0.05517429	0.017048404					ENSACLG00000013100
tbx3a	0.260130025	0.153130433	0.447505245	0.70069699	0.005909559	0.000280648	0.815579195	1.329370419	1.370817268	0.492637584	ENSACLG00000013104
ENSACLG00000013130	-3.31714707	2.203683159	7.338528786	4.128985344					-2.06370231	3.402735371	ENSACLG00000013130
ddx54	-0.094009607	0.061272934	0.279086081	0.325090492	-0.349026183	0.17536909	-0.198645222	0.252465967	-0.200939318	0.117032487	ENSACLG00000013176
CTTNBP2	1.702695203	10.46966234	0.659257595	0.93541673	0.037729513	0.005183307	0.032644592	0.030600919			ENSACLG00000013196
ENSACLG00000013210	-5.90267688	13.12670664	0.504497815	0.126514682	-0.547557993	0.097980398			0.129571691	0.025780256	ENSACLG00000013210
ENSACLG00000013221	-4.997047425	9.181027349			-0.394105782	0.061940373			1.104161188	0.38474396	ENSACLG00000013221
GRAMD4	0.774681313	1.424323781	-0.11598738	0.10890476	-0.045515143	0.010521819	0.168024019	0.323069286	-0.172951727	0.066797523	ENSACLG00000013239
ENSACLG00000013277	-1.02802401	2.220252148	-0.055904897	0.060786257	-0.399746087	0.213789168	0.195624448	0.19401505	1.433545092	2.14125236	ENSACLG00000013277
RAB14	-0.289727144	0.417631875	0.27713207	0.551218921	-0.09832531	0.029461971	0.096592707	0.196136947	-0.379691999	0.307731141	ENSACLG00000013505
fads2	-0.205548257	0.03638471	1.629744362	1.177759072	0.269135576	0.039915375	0.092206761	0.119855612	4.550857084	4.888649506	ENSACLG00000013528
ABL1	0.555106588	2.045601455	-0.410985429	0.686946822	-0.030872985	0.007814785	-0.20679127	0.225769687	-1.482256672	4.266213311	ENSACLG00000013533
RASSF10	-0.2504519	0.09996471	-0.335682363	0.369945861			-0.222863796	0.094631292	-0.639110716	0.357186445	ENSACLG00000013548
ENSACLG00000013555	0.295476351	0.251528115	-0.404716008	1.346901801	0.503168236	0.248636063	-0.605541275	0.531304642			ENSACLG00000013555
exosc2	0.038606168	0.023297416	-0.049868202	0.037389572	-0.059740876	0.009386521	0.397365823	0.746122231	0.428066531	0.394182609	ENSACLG00000013613
RIC1	0.069023444	0.03533314	-0.130796867	0.089765415	-0.760326325	0.721506921	-0.713447409	2.641565493	-0.320725167	0.140229467	ENSACLG00000013629
ENSACLG00000013645	0.527971351	0.287475035	1.050509221	2.142095736	-0.108650022	0.025589406	-0.074604638	0.105781815	0.762692841	0.795471412	ENSACLG00000013645
ENSACLG00000013661	1.618123346	1.965864562	0.202889073	0.09456994			-1.073041439	0.805341549	-0.34041336	0.109445029	ENSACLG00000013661
ERMP1	0.382432947	0.263139424	0.031794112	0.022426667	-0.359306316	0.279479735	-0.377073599	0.901863473	-0.766870808	0.750249144	ENSACLG00000013682
ENSACLG00000013697	0.178481226	0.067952311	-0.085223795	0.060786257	0.216382784	0.065261363	0.271594824	0.521822435	-0.497531616	0.266123425	ENSACLG00000013697
oaz1b	-0.581274465	1.290588006	0.425394634	1.202252056	-0.180056819	0.123220524	0.308831147	1.225173106	0.489156706	0.873233797	ENSACLG00000013736
deaf1	-0.619670321	0.614310984	0.171863939	0.21100495	-0.221009564	0.152771047	0.002444608	0.001845988	-1.283913611	1.190112903	ENSACLG00000013739
BET1L	-0.390965433	0.921506908	-0.543197466	1.919775944	-0.1995243	0.063690867	0.09936011	0.156061668	0.030852684	0.017996508	ENSACLG00000013748
UHRF2	-0.333074141	0.269564298	-0.286670271	0.322099194	-0.014015374	0.003428562	-0.453698716	1.070665135	-0.925006274	0.627370208	ENSACLG00000013761
cbfb	0.022995236	0.010518487	-0.347178022	0.678295071	-0.958049103	0.479435082	0.011721916	0.00730871	-0.973201355	0.929114446	ENSACLG00000013797
spon1b	0.60152297	1.122674328	-0.539284363	1.982714303	0.008109502	0.001321602	0.193254608	0.244927514	-1.427379596	2.307804107	ENSACLG00000013808
CERK	1.422457727	2.428792662	0.635723673	0.862123602	0.104015112	0.042755389	-0.52908037	0.703951787	0.354538117	0.137976952	ENSACLG00000013822
phaf1	-1.12971823	2.643273264	-0.036907778	0.038490046	-0.056884432	0.020256826	-0.048719721	0.095956722	-1.092180361	2.421852206	ENSACLG00000013835
ENSACLG00000013855	0.374276728	0.821290791	0.262966411	0.412053224	-0.307684747	0.166266677	-0.092740688	0.111404654	0.37725175	0.417931545	ENSACLG00000013855
tmem258	-0.117781111	0.102037852	0.473145264	0.768274215	0.316860881	0.073316106	0.48300983	1.112220927	1.709358463	5.002168815	ENSACLG00000013893
MLANA	0.787284274	1.081793185	-0.028473375	0.014676476	-0.302675835	0.068673055	0.353371177	0.391669362	0.029685631	0.012457531	ENSACLG00000013936
ENSACLG00000013956	0.120611049	0.092438913	0.939657917	2.213384356	0.077214683	0.039533978	0.240716882	0.841540247	0.185930258	0.152397003	ENSACLG00000013956
B3GNT9	0.264383427	0.133291117	0.792078116	1.583323796	-0.625381472	0.316331448	0.1995362	0.109648445			ENSACLG00000013959
bbs2	0.422339611	0.300882417	0.733728055	0.91462221	-0.087530254	0.057110478	0.110625731	0.160749026	0.353748662	0.152225303	ENSACLG00000014001
cd151	-1.17517017	5.046268127	0.308147618	0.182874566			0.348957386	0.263246107			ENSACLG00000014011
brd1b	0.24449683	0.476417486	0.329371766	0.929336035	0.008708445	0.001846857	0.126910605	0.257653849	-0.474054646	0.768646994	ENSACLG00000014082
ENSACLG00000014104	0.167156968	0.111409855	0.328755725	0.732000272	0.101949733	0.048485724	0.432602755	1.038290668	-0.0440693	0.0182316	ENSACLG00000014104
chid1	-0.328410853	0.553121768	-0.517605027	2.336437768	-0.151078336	0.045763604	-0.066861558	0.097699697	1.048766011	2.324072574	ENSACLG00000014108
nup155	0.313582904	0.621996074	0.081382545	0.094421898	0.196573725	0.141397282	0.220109392	0.749191278	0.575876096	0.862175471	ENSACLG00000014123
setd6	-0.770844216	1.70398049	-0.262133977	0.361976404	0.060110121	0.016449025	0.14200618	0.273508226	1.128119133	4.194129194	ENSACLG00000014124
ighmbp2	-0.263602861	0.300741644	-0.127168283	0.136912239	-0.025011272	0.007814785	-0.420953513	1.062452292	0.020471976	0.009783762	ENSACLG00000014140
rapsn	1.28125639	4.135120791			-0.057313574	0.007136047					ENSACLG00000014172
hipk3a	0.241132939	0.172088171	-0.449402666	0.368207602	0.092565009	0.016661144	-0.512781265	0.82347834	-1.088441293	0.746130408	ENSACLG00000014173
tcp11l1	0.501754022	1.063363941	0.025255986	0.024344277	-0.331791646	0.269227653	-0.008086169	0.013461583	1.284090272	1.162803383	ENSACLG00000014211
kbtbd4	-0.167469799	0.141629554	-0.287092293	0.385326349	-0.078415209	0.030761702	-0.151473236	0.211680292	0.378145274	0.129782383	ENSACLG00000014220
ftsj1	-0.41322117	0.73831511	-0.246959807	0.322357656	-0.005462219	0.001243901	0.134451109	0.257972131	0.359167267	0.373872289	ENSACLG00000014226
cnot1	0.118265941	0.161740067	0.512128284	1.733226763	-0.387239795	0.182893273	-0.048954383	0.053736947	-0.202609557	0.197830817	ENSACLG00000014234
ddb2	0.454894562	0.397130036	-1.557608844	4.742452671	-0.811687238	1.041162275	-1.007952669	1.278736794	-1.148466051	1.153823428	ENSACLG00000014238
ENSACLG00000014257	0.06399738	0.045128006			-0.069531819	0.011896408	0.624577913	0.492491029			ENSACLG00000014257
ENSACLG00000014261	0.754592481	0.737393953									ENSACLG00000014261
acot19	-0.690675696	1.267237107	-0.580123782	1.555850294	0.002438258	0.000280648	0.056298862	0.042064606	0.44602374	0.397657229	ENSACLG00000014264
ENSACLG00000014270	0.491881789	0.036002363	2.608497796	0.384057043	-0.088013031	0.042293316					ENSACLG00000014270
kif23	1.191195149	0.384552585	1.402584616	1.193420011	-0.25474444	0.144172953	1.400186118	1.644996569			ENSACLG00000014311
ENSACLG00000014347	-0.948122039	0.662644908	0.058357547	0.02611514			-0.393951296	0.452327941	-0.813625269	0.959133286	ENSACLG00000014347
si:ch211-216l23.2	0.259316845	0.378834148	0.158980166	0.228215301	0.0630415	0.027640406	0.113900331	0.303642513	-0.948718342	2.135576746	ENSACLG00000014470
pot1	0.043991843	0.020266487	0.180139797	0.162689812	0.08229134	0.031928398	0.415178548	0.230524577	-1.880803606	1.856552661	ENSACLG00000014509
smad4a	-0.985658225	4.265683766	-0.074986856	0.087489181	-0.249687647	0.34165653	-0.12312928	0.239120255	-0.059324365	0.024240874	ENSACLG00000014529
GPR37	0.626795643	0.936269518	-1.354678139	1.823159069			0.331350834	0.525141822			ENSACLG00000014572
znf423	-0.686176638	1.269649571	0.325810461	0.369765642	-0.10054603	0.024233035	0.003035702	0.002542732			ENSACLG00000014606
wasla	0.07306251	0.056666565	-0.259774096	0.258558831	-0.295772654	0.129441695	-0.234128832	0.214591967			ENSACLG00000014652
TLE3	0.312451371	0.349656385	0.353833529	0.410679727	0.180074823	0.036179005	-0.256541903	0.628368151	-0.188300264	0.059726825	ENSACLG00000014741
si:ch211-212o1.2	-0.944119094	0.988569845	0.451313542	0.421014342	-0.237761759	0.067935409	-0.523174877	0.639235095	-0.363955398	0.177216175	ENSACLG00000014781
NTRK3	0.989090497	0.597935355			-0.17291861	0.023769474	-0.785713385	0.94969572			ENSACLG00000014805
morf4l1	0.233102032	0.370932778	0.296235922	0.757869234	-0.078774851	0.023810567	0.271758066	0.968715491	0.485563178	0.583421167	ENSACLG00000014807
n4bp1	-0.098922141	0.139953446	0.264106077	0.47817132	-0.321823724	0.230479185	0.069785161	0.135633273	-0.371446496	0.601958834	ENSACLG00000014886
PIAS1	-0.055540875	0.066790958	-0.078732092	0.078264538	-0.107842881	0.0429156	0.294577733	0.698015593	-0.854995761	2.726032821	ENSACLG00000014895
ENSACLG00000014900	1.010724505	0.573301446	2.406759661	2.541113153							ENSACLG00000014900
CAMK2B	1.023692707	1.009997528					-0.435903208	0.513548745			ENSACLG00000014901
skor1b	0.784909343	0.597839691			0.239757884	0.040567106	-0.057804756	0.044659323			ENSACLG00000014916
siah1	0.401134134	0.545029419	0.322904479	0.51972381	-0.137249876	0.033760935	0.504424868	1.165648809	-0.393248568	0.208613469	ENSACLG00000014923
zgc:162898	-0.389179186	0.507637598	-0.281728415	0.345995986	0.218699343	0.062657018	0.509393509	1.507019301	0.359044971	0.336338333	ENSACLG00000014936
gnsb	0.816060961	1.026050423	-0.125933874	0.115704951	-0.038350683	0.004768673	-0.177117999	0.12057091	-0.579813883	0.436672906	ENSACLG00000014938
bmpr1bb	0.223732593	0.197662664	0.247899709	0.216517068	-0.613273294	0.451348439	0.258944809	0.149089541	0.698729452	0.301511024	ENSACLG00000014953
aagab	-0.611111173	2.99626731	-0.247183508	0.61649647	0.054360109	0.023769474	-0.024050491	0.030811974	-0.091865358	0.11127855	ENSACLG00000014966
smad3b	1.132079243	2.459385648	-0.069549233	0.039183362	0.222793884	0.126681924	0.059125159	0.064570693	-0.443746673	0.264259951	ENSACLG00000015005
pdlim5b	-1.262204151	1.474549111	-0.618760775	0.841742354	-0.492377453	0.207263242	0.106008305	0.13091693	-1.210265588	5.517787013	ENSACLG00000015010
KLHL25	0.236352581	0.124409035	-0.155845669	0.118694758	0.138699594	0.046567433	-0.292581698	0.542852665	-0.112984858	0.049713664	ENSACLG00000015031
nudcd3	-1.294267858	6.927074056	-0.204200914	0.304076461	-0.054934218	0.023764096	0.105980513	0.171410064	1.070125545	2.978473783	ENSACLG00000015040
smad6b	0.754589071	1.610736855	-0.344048403	0.665637588	-0.092075602	0.023769474	0.085216533	0.062624512	-1.073020485	3.401557193	ENSACLG00000015060
mrps24	-0.465700001	0.734019416	-0.287288982	0.374140005	-0.069907576	0.013974595	0.135558932	0.234714252	1.247641881	4.985876268	ENSACLG00000015080
WDR70	-0.197854665	0.439979921	0.10061295	0.138734405	-0.127590571	0.127065547	0.202815143	0.301077017	-0.399415198	0.379144086	ENSACLG00000015123
snapc5	-0.974929111	3.106896401	-0.252220842	0.508263137	-0.008763819	0.001846857	0.383240065	1.094182579	0.3150559	0.232263738	ENSACLG00000015178
polm	0.262032409	0.342888777	0.259801029	0.315737053	0.019662405	0.003702689			0.171314966	0.088171165	ENSACLG00000015180
ENSACLG00000015207	0.617285742	1.796682613	0.203107761	0.210963883	0.363754266	0.095072905	0.527480056	1.899834583	0.916523944	1.294760721	ENSACLG00000015207
bcar1	1.093734157	2.995568284	0.497942698	1.001925373	0.227805111	0.081477399	-0.080125766	0.129958621	-0.111760539	0.058291561	ENSACLG00000015225
PURB	-0.311997032	0.654448503	-0.265137162	0.488978139	-0.002288528	0.000280648	-0.478157295	1.567602141	-0.011381638	0.006118599	ENSACLG00000015253
ENSACLG00000015281	-0.326367965	0.084060963	-0.042571393	0.043649273	0.281233006	0.129441695	0.473750745	0.542405463	0.711576922	0.901419892	ENSACLG00000015281
ENSACLG00000015284	-0.075138391	0.063236845	-0.087871451	0.092895554	0.209971451	0.114738345	0.050607981	0.088039082	1.055622832	2.538507647	ENSACLG00000015284
git2b	0.827173679	1.672038994	-0.643721157	1.390115738	0.131720683	0.053463266	-0.261854913	0.373688918	0.500276734	0.193492278	ENSACLG00000015302
zwilch	0.458409156	0.194786745	1.164064366	4.524106788	-0.275343919	0.130871403	0.310044035	0.202930266			ENSACLG00000015306
scarb1	0.358942371	0.44723422	-0.356699164	0.454482208	-0.131857889	0.035164909	-0.043707034	0.065904013	0.275962104	0.145724605	ENSACLG00000015317
rpl4	-0.816011856	1.737845904	-0.24780564	0.728505375	0.021236355	0.004060232	0.177545371	0.453567709	0.06431437	0.049856552	ENSACLG00000015376
ENSACLG00000015477	0.002363052	0.001426086	-0.513537519	0.845135027	0.09840254	0.022732828	-0.372436757	0.407945045	0.333142085	0.172907344	ENSACLG00000015477
map2k1	-0.066185615	0.024345336	1.005159701	1.815030199	0.447718513	0.197806654	0.503613898	1.38282864			ENSACLG00000015490
ripor1	1.583455282	1.902771839	0.472701529	0.523364293	-0.539979988	0.562053087	-0.06703227	0.034176717	-1.596429199	4.819728287	ENSACLG00000015504
srsf9	-0.515359622	2.103790483	0.092401008	0.272912028	-0.05710338	0.015350137	0.357062038	2.956900709	0.332266343	0.438237902	ENSACLG00000015678
ENSACLG00000015718	1.415779924	4.002563191	0.299682686	0.433586118	0.997482171	0.651475442	-1.117412816	3.794629849	3.36170258	3.773113148	ENSACLG00000015718
ctcf	-0.19034916	0.48614097	0.04741801	0.067677845	0.062303437	0.020480857	0.226049864	0.669624181	0.435996835	1.271403808	ENSACLG00000015731
uqcr10	-0.159927868	0.115462725	0.257616143	0.384194426	0.117651439	0.030835763	0.376131828	1.392832265	1.410722685	4.413211778	ENSACLG00000015788
ENSACLG00000015789	1.921159168	2.677980174	-0.816509128	0.955797112	0.590210821	0.100233779	-0.333133267	0.883053811			ENSACLG00000015789
ENSACLG00000015800	-0.500260852	0.764740504	0.233436357	0.353918148	0.136915889	0.031928398	0.405215625	1.12553408	0.498116738	0.335324134	ENSACLG00000015800
PAM	-0.052670859	0.053356796	-0.787254404	2.97404705	-0.080263859	0.019177322	0.149514261	0.295888694	-0.914874109	1.362846471	ENSACLG00000015895
ppp6r3	0.336208084	1.552714805	0.010694841	0.015302206	-0.063638311	0.025952103	0.095488323	0.323579073	-0.098780453	0.088171165	ENSACLG00000015972
psmb7	-0.567704317	2.326716418	0.388798481	0.646131943	0.10816455	0.045630237	0.203065821	0.63296784	0.384256583	1.135622258	ENSACLG00000015988
hspb15	-0.331743989	0.142907543			0.380616187	0.065930914	-0.463498303	1.996995158	1.863097367	0.315228376	ENSACLG00000016001
smarcb1b	-0.037701962	0.029573093	-0.150890286	0.145524191	-0.303515417	0.20048207	0.037258646	0.057415952	-0.134711684	0.029670881	ENSACLG00000016038
tmem170a	-0.573768488	0.671813234	-0.569650961	2.451363881	-0.002095302	0.000280648	-0.249610688	0.525751007	-0.226393142	0.208496778	ENSACLG00000016088
ENSACLG00000016130	-0.753450676	1.268141614	0.030061831	0.017726934	0.246120874	0.036690396	-0.213683394	0.186510377	0.766553948	0.986520611	ENSACLG00000016130
derl2	-0.55860092	2.513808819	-0.090181862	0.173790006	0.160638035	0.121117586	0.29851648	1.24142067	0.985052607	3.128195531	ENSACLG00000016134
lrp5	0.524998244	1.266931389	0.344340244	0.675751564	-0.01963365	0.005298017	0.193974459	0.281234587	-0.162066144	0.177116915	ENSACLG00000016173
SLC24A1	1.179986841	1.501363333	-0.884413367	1.338114013	0.599141035	0.219747949	0.380778135	0.577816413	1.453249875	0.793633136	ENSACLG00000016209
ints14	-0.406125685	1.249560661	-0.331702208	1.254075334	0.003522716	0.000685047	-0.057341187	0.147180188	2.246459119	19.6524339	ENSACLG00000016244
CORO1C	0.411524308	0.393312053	1.892761452	3.754352204	-0.162766986	0.123800242	0.105012226	0.180022842			ENSACLG00000016305
tmem119b	-1.410678707	5.455410643	-0.329871617	0.467933458	0.122196852	0.027474954	-0.197709167	0.226832558	0.028195201	0.015891491	ENSACLG00000016366
iscub	-1.613409952	6.554710989	-0.64402953	1.932548609	-0.106531856	0.023810567	-0.506981084	1.016752152	-0.568435147	0.929755605	ENSACLG00000016391
commd9	-0.592076007	1.340819726	-0.675289293	1.969488724	-0.174215319	0.047582363	0.121024629	0.340062669	0.630399589	1.733831105	ENSACLG00000016394
rnf185	-0.084950987	0.06342672	-0.482488373	0.853102808	0.41172778	0.776534199	-0.147207679	0.205839292	-0.433976275	1.034369114	ENSACLG00000016432
ess2	0.091957853	0.078221914	0.116055982	0.146647469	0.069408233	0.024183403	0.242978203	0.786340747	-0.523441768	0.735732966	ENSACLG00000016454
ppcdc	0.058714698	0.030370008	-0.714198524	1.253458641	0.004204845	0.000685047	-0.078042766	0.055120735	0.793334667	0.393300321	ENSACLG00000016456
zgc:114188	-0.709375896	1.452044213	-0.223584043	0.420445842	-0.127706133	0.020256826	0.437987623	1.327704943	0.426010609	0.617271482	ENSACLG00000016484
dgcr2	-0.032507115	0.023205623	-0.398815527	1.200739036	0.036001335	0.008226983	0.010067491	0.010006483	-1.007963552	2.69023701	ENSACLG00000016506
zgc:193812	0.261346085	0.234961454	0.568625106	1.093798099	0.038313115	0.008226983	0.206531611	0.309279509	2.113909518	4.807402872	ENSACLG00000016583
setd1ba	-0.016061802	0.013317212	-0.004869027	0.0044648	-0.077133303	0.018485269	-0.176286874	0.303738011	-0.603824492	0.869512602	ENSACLG00000016584
rhof	0.511583396	0.872127293	0.038334872	0.040369697	-0.047220159	0.008769729	0.209157483	0.688080231	0.20539822	0.166178154	ENSACLG00000016629
ENSACLG00000016653	-0.605588435	0.82548937	0.067407552	0.085371211	-0.113544764	0.042871485	-0.677682267	1.110585768	-1.340168122	3.592004828	ENSACLG00000016653
tmem120b	0.798530916	1.544980093	0.063896944	0.035992393	-0.059471711	0.025310944	-0.03968339	0.033085289			ENSACLG00000016663
morn3	-0.214374426	0.042664452	1.37172912	0.3024086	0.262171842	0.133103725	0.277499721	0.200828928			ENSACLG00000016704
orai1b	0.156105229	0.129457255	-0.3209404	0.433586118	0.179271863	0.059372058	-0.076070256	0.100415047	0.412839074	0.346305987	ENSACLG00000016719
arih1	0.221418733	0.353580273	-0.021273011	0.014926127	0.027364685	0.008463332	0.086196742	0.153665625	-0.485518786	0.608485657	ENSACLG00000016725
KDM2B	-0.482069247	0.878759267	-0.699559071	2.331187884	-0.063859305	0.020578315	-0.193650127	0.329496397	-1.520288103	1.542173827	ENSACLG00000016731
hexa	-0.737005665	0.67330958	-0.029934882	0.022126349	-0.170159724	0.0497015	-0.159620007	0.154132713	-0.725016654	0.98863954	ENSACLG00000016825
nr2e3	1.80560528	1.498506969									ENSACLG00000016858
ENSACLG00000016871	-1.203918356	0.938786644	1.780913136	4.355905862	0.458097072	0.242616419			1.791654412	0.771261797	ENSACLG00000016871
stoml1	-0.82577004	0.878180547	-0.107379158	0.120145815	-0.026665407	0.004735157	0.088496734	0.079018285	-0.277281952	0.259158805	ENSACLG00000016876
ENSACLG00000016978	0.832764949	0.6106932	-0.463072057	0.573844918			-0.051115097	0.026631939	-1.197653139	2.711212409	ENSACLG00000016978
sema7a	2.23531148	3.171535484	0.605524304	1.023812636	0.682832162	0.251252529	0.130216813	0.083575958	-1.274100038	0.956519128	ENSACLG00000017086
commd4	-0.447853172	0.936713721	-0.532691257	1.597494871	0.335583008	0.141981084	0.085798338	0.147661708	-0.899629445	2.594260877	ENSACLG00000017140
neil1	-0.877756792	0.806302198	-1.227809185	1.888629261	-0.332077887	0.061804214	-0.545804532	1.183187868	-3.218776249	9.291509333	ENSACLG00000017173
ENSACLG00000017198	-0.715184086	0.52160844	0.548502935	0.629089984	-0.126868676	0.029218292	0.153705784	0.093747412	-0.913340439	0.975952076	ENSACLG00000017198
MAN2C1	-0.150930764	0.162090207	-0.230992219	0.278332708	-0.112014909	0.042319571	-0.031630662	0.031796353	1.427907897	0.731194028	ENSACLG00000017213
brf2	-0.037377039	0.020335717	0.115158723	0.104280361	-0.297008011	0.201287193	0.041712275	0.043925689	0.895760584	0.602570531	ENSACLG00000017225
anxa4	0.109790634	0.111423183	-0.040775791	0.048291883	0.294351795	0.092956665	0.284830928	0.360148638	0.929584495	2.00932355	ENSACLG00000017257
zc3h18	0.033597449	0.030776597	0.484907998	1.038074959	-0.280131362	0.159090032	-0.20435376	0.412419099	-0.259173305	0.308693758	ENSACLG00000017260
AAK1	-0.531745733	0.379493077	-0.303992814	0.179452987	-0.284863345	0.103610824	-0.559009038	1.220957193	0.315594606	0.081724448	ENSACLG00000017315
utp4	0.002705394	0.002085877	0.053490916	0.050556933	0.163306171	0.213778209	0.008798562	0.006746972	-0.231602281	0.163564502	ENSACLG00000017341
CA12	0.959982243	0.150335245			-1.318380038	0.207284425	0.614133999	0.30811835			ENSACLG00000017374
ANTXR1	3.171798898	12.30653091	1.369322087	1.952346851							ENSACLG00000017383
TANGO6	-0.466585137	1.02212003	-0.003187796	0.003074411	-0.509564716	0.199265248	-0.210968695	0.531727635	-0.263390757	0.220884581	ENSACLG00000017485
cry2	0.488927942	0.919302545	-0.718863396	2.976619487	-0.057889683	0.033340632	-0.207868589	0.607568358	-0.743277232	1.16624456	ENSACLG00000017596
trim69	-0.272225831	0.372855061	-0.411532222	0.477583622	-0.882642838	0.401505656	-1.426690884	10.30247137	-3.162523745	6.495676331	ENSACLG00000017638
usp3	0.852581719	1.70227759	-0.069748246	0.086636334	0.090560854	0.037201323	0.028613627	0.035948447	0.316163109	0.386563762	ENSACLG00000017672
kcnip3b	0.503331771	0.180289296			0.037370253	0.00220955	-0.255358085	0.229288302			ENSACLG00000017706
cstpp1	0.142327494	0.192131654	-0.097317834	0.128021092	0.049973524	0.027064296	0.053769654	0.10277319	0.129113552	0.155642841	ENSACLG00000017720
fbxl22	1.483333484	1.841309144	0.804326615	1.130140565	2.022557244	2.171567602					ENSACLG00000017746
prnpb	0.054901128	0.023297416	-0.664396836	0.778499772	-0.328445852	0.137051668	-0.293736887	0.695891546			ENSACLG00000017748
ENSACLG00000017762	0.155778235	0.068689786	-0.454885073	0.738264523	-0.141283151	0.057111066	0.195103105	0.260057101	-1.023716249	0.593697662	ENSACLG00000017762
PPTC7	-0.66941306	0.936269518	-0.090008343	0.122560476	-0.168691963	0.126583611	0.203615216	0.584657481	-1.399196671	2.857382111	ENSACLG00000017763
TBC1D10A	0.013779147	0.008909476	-0.346268165	0.820019169	-0.280789314	0.249476474	0.028381827	0.038895758	-0.934349281	2.182136768	ENSACLG00000017789
ckap5	0.234564314	0.338328739	0.077127459	0.146281315	-0.441605769	0.446915948	-0.1346632	0.320634376	0.739056437	0.823174555	ENSACLG00000017794
aplnrb	0.044645566	0.0175622	0.218770664	0.132907902			-0.850904903	2.7076743	-0.953548627	0.66231609	ENSACLG00000017828
ENSACLG00000017830	-0.688025653	1.364069133	-0.067788994	0.074298425	0.065059869	0.01961898	0.306923086	0.656972599	-0.199436709	0.094184343	ENSACLG00000017830
ENSACLG00000017842	-0.803736376	2.854180076	1.014308125	1.30775917	0.587857719	0.474768551	0.099530499	0.271154118			ENSACLG00000017842
DAPK2	0.007724404	0.002478206	-0.568233783	1.012669376	-0.199993767	0.029461971	-0.117663704	0.042540536	1.288068143	2.171268378	ENSACLG00000017870
TBC1D2B	0.588775336	0.559365735	-0.15722956	0.189706725	-0.041824531	0.007339356	-0.200372828	0.472288614	-0.460289672	0.32159017	ENSACLG00000017911
IDH3A	0.773727518	1.437376884	0.128068242	0.171538649	0.135814224	0.052937905	0.141283767	0.322611133	0.058686837	0.025780256	ENSACLG00000018016
slc35e4	-0.654828547	1.640525586	-0.153238748	0.14237368	0.235903342	0.142351269	0.259324349	0.792401188	1.134593489	1.123898766	ENSACLG00000018054
ACSBG1	0.938873043	0.466465936			-0.442658042	0.286242958	-0.956491528	2.242370211			ENSACLG00000018121
MAT2A	0.684645932	1.622933131	-0.341645643	0.392234731	0.125523971	0.060851224	-0.230486308	0.315212926	-0.166942015	0.06160363	ENSACLG00000018136
mpx	1.117900924	1.703995076	-1.213115683	2.77111963	1.301571943	1.783065158	1.387156768	1.413935049	0.099620448	0.024373644	ENSACLG00000018171
DNAJA4	0.388812813	0.257308281	-0.46367606	0.567282737	-0.398834414	0.310854146	-0.495367887	2.319214592	2.374615389	4.623263201	ENSACLG00000018191
loxa	0.66534556	0.985200654	0.27926264	0.714170873	0.668711953	0.258734593	0.781782476	0.626990664	0.707976416	0.664845	ENSACLG00000018255
GGCX	0.199501217	0.315353586	-0.083031561	0.099502444	-0.094304017	0.029461971	0.085620537	0.294259573	0.269217652	0.309063581	ENSACLG00000018322
gmcl1	0.15166798	0.182284546	-0.304411547	0.862588857	-0.15700966	0.120619416	0.230744876	1.230364333	0.832329435	2.533487285	ENSACLG00000018381
klf13	1.421849934	1.976320702	0.580761143	0.856901497	0.532124011	0.114738345	-0.015471936	0.005767142	2.157874167	3.15706003	ENSACLG00000018416
pcyox1	0.545060606	0.693869706	-0.140855198	0.164798431	0.276639415	0.193694871	0.021422311	0.018143801	1.143658349	1.106969866	ENSACLG00000018428
OTUD7A	-0.86460236	0.991509791	0.843780551	1.359087815	-0.199337183	0.050968698	0.141179323	0.307455671	0.023751027	0.004448078	ENSACLG00000018430
slc20a1b	1.031921266	1.085191527	0.063842175	0.037682974	0.116985779	0.062195272	0.186258728	0.414017967	0.898029235	1.790051642	ENSACLG00000018487
STARD7	0.479711192	0.469615234	-0.416339023	0.455416878	0.019144364	0.004537264	-0.268044644	0.847543477	0.446402416	0.307845048	ENSACLG00000018539
aass	-0.189899903	0.262705391	0.178004802	0.272215892	-0.362412842	0.561829742	-0.014103794	0.010020376	-0.878127069	1.542631189	ENSACLG00000018557
drg1	-1.932172051	9.091936144	-0.522303597	2.191443937	-0.094015298	0.081477399	-0.020378786	0.032231061	0.281226343	0.454759904	ENSACLG00000018581
bnip2	-0.251147901	0.535091417	-0.708473309	3.749662291	-0.051056093	0.022059753	-0.367427923	0.880430534	-0.559102934	2.105548485	ENSACLG00000018595
anxa2a	0.981954745	4.093649073	-1.374277295	2.172834439	0.512191635	1.005045806	0.335591547	0.539191974	-0.109296364	0.057269005	ENSACLG00000018709
ENSACLG00000018762	0.417662387	0.301813485	-0.443644553	0.270921161	0.176000762	0.060807594	-0.555668852	0.544759707	-1.45656661	0.822750132	ENSACLG00000018762
tln1	0.709250183	1.727309782	-0.301747719	0.485216194	0.356836683	0.372685138	-0.517192883	1.154647131	-0.513789304	0.677629987	ENSACLG00000018874
TLN2	0.195177657	0.075406077	0.461429249	0.363900803	-0.02183959	0.003851752	-0.434620052	1.56715366			ENSACLG00000018891
nt5c2l1	-1.484456763	2.051056641	-2.492293338	2.743710485	-1.633037587	0.47364715	0.596632816	0.498358641	-0.550254335	0.35677993	ENSACLG00000018956
sppl3	-0.115862636	0.102956627	-0.147480308	0.198315572	0.422387953	0.372405665	0.017786116	0.016846152	-0.811096605	1.307563251	ENSACLG00000019011
TPM1	0.169085076	0.088563014			1.166370118	1.236523927	0.669512811	0.842172114	2.960414094	3.03425152	ENSACLG00000019030
prpf4	-0.805842247	2.0880924	0.094346601	0.149129854	0.072642091	0.023030981	0.321845771	1.309692599	-0.259060821	0.33921894	ENSACLG00000019031
hmgcs1	-0.859275726	1.352844511	-0.135730488	0.249748866	0.028437719	0.008226983	0.025736741	0.030949707	-0.447834083	1.151220061	ENSACLG00000019035
YTHDC2	0.308362936	0.262847885	0.27073757	0.28998447	-0.224390808	0.122091593	-0.306123518	0.673617596	-0.450566686	0.388222575	ENSACLG00000019069
FER	-0.032819351	0.04927742	-0.114166302	0.197916242	-0.16836488	0.11740846	-0.186987288	0.348378462	-0.035735801	0.025879327	ENSACLG00000019077
lactb	-0.453382484	0.722582231	-0.737894286	1.697089701	-0.133599435	0.060851224	0.03187202	0.031095008	-0.717789662	0.727821781	ENSACLG00000019114
dcp2	-0.066393878	0.075106073	-0.532026602	1.25048796	-0.181495362	0.044997162	0.017931291	0.028002074	0.127994878	0.087376674	ENSACLG00000019153
etfa	-0.314811708	0.344993098	-0.070581974	0.067999038	-0.107631699	0.082701454	0.015494069	0.0169448	0.239056466	0.285612277	ENSACLG00000019206
psmb10	-0.8792854	0.687852494	0.652970956	1.744993057	0.435267144	0.232376796	0.484131552	0.254047855	0.579721709	0.501817157	ENSACLG00000019216
ENSACLG00000019227	-1.520832607	1.353491043			-0.81132665	0.212923147	-0.556991937	0.966466734			ENSACLG00000019227
ENSACLG00000019246	-0.190698078	0.17491243	0.005856612	0.005076559	-0.05491955	0.020819651	0.10351726	0.305346753	-0.117759626	0.115384606	ENSACLG00000019246
pisd	-0.806416322	2.011039323	0.4298978	1.442632313	0.105234662	0.0429156	-0.08811189	0.204556382	-0.028900564	0.010093744	ENSACLG00000019251
SCARB2	-0.069074153	0.05850639	-0.246888513	0.357110458	0.15877401	0.022764474	-0.843048235	1.83407709	-0.698300737	0.568803807	ENSACLG00000019289
ENSACLG00000019312	-0.302950402	0.779681667	0.253748554	0.70729522	0.149753118	0.037584507	0.164381102	0.447104416	-0.746328331	1.948236893	ENSACLG00000019312
rai14	1.059413686	2.156310782	-0.322735158	0.389098002	-0.015330765	0.004534181	-0.193246967	0.200593688	0.251560254	0.115407619	ENSACLG00000019325
slc38a9	0.632376602	2.069775049	-0.317794673	0.678209584	0.057693235	0.016138837	-0.131750892	0.20657741	0.883026567	1.530987207	ENSACLG00000019331
ENSACLG00000019340	0.999205133	0.563680622	0.77341262	0.619496035	0.426030347	0.304970445	0.36128482	0.212320498	-0.824261337	1.199497232	ENSACLG00000019340
ythdc1	-0.756315244	1.722158857	-0.040417071	0.051559859	0.111919949	0.074215068	-0.018203139	0.013150414	-0.209894231	0.338495718	ENSACLG00000019371
scaper	-0.686122688	1.834534271	0.137497285	0.20915412	-0.24943512	0.33456984	-0.206836411	0.449730495	-1.119693019	2.002622735	ENSACLG00000019392
fktn	-0.399339382	0.679691131	-0.015573668	0.018846329	0.279387914	0.077448667	0.302386531	1.063479053	1.350411874	4.229075752	ENSACLG00000019429
nrg1	0.328326859	0.095793735	-0.399002365	0.149955644	0.575874686	0.489210722	0.032807694	0.029132057			ENSACLG00000019440
ENSACLG00000019443	-0.673119204	0.525260497	0.137951178	0.049499147	-0.543657994	0.146498382	-0.646039548	1.51819925			ENSACLG00000019443
nnt	1.203549306	5.525449452	0.976344831	4.893871118	-0.359335848	0.337606633	0.227702479	0.472577378	1.600974085	2.921862569	ENSACLG00000019458
ENSACLG00000019465	-0.133647546	0.072144114	-1.09885205	4.326438949	-0.190290733	0.047273953	0.225092761	0.714988904	-0.750131304	1.262267195	ENSACLG00000019465
apc	-0.525293864	1.249290701	0.030149859	0.023101248	-0.455036112	0.313819208	-0.086557312	0.117792744	-0.712741326	0.540336756	ENSACLG00000019466
ENSACLG00000019480	0.059886694	0.050931917	-0.029883917	0.032061833	0.093856274	0.034252794	0.175044104	0.267361894	0.318270843	0.163437922	ENSACLG00000019480
pomk	0.169603662	0.12965879	-1.049232107	3.824585217	-0.226775557	0.066728454	-0.094211445	0.126296252	-0.580625418	0.476375197	ENSACLG00000019507
ENSACLG00000019527	2.538551138	11.236224	0.805326524	1.736562657					0.19973816	0.067078479	ENSACLG00000019527
ENSACLG00000019529	0.612296283	0.485221758	-0.646583175	0.766273145	0.020423504	0.004060232	-1.138827595	1.618948632	-0.469022914	0.245952243	ENSACLG00000019529
atp6v1g1	-0.669748945	1.39269462	0.022304011	0.026825104	0.156997124	0.042422127	0.511439813	2.063651531	0.930875962	3.035590292	ENSACLG00000019532
slc31a1	0.803905419	3.467481606	0.131278453	0.220179365	0.236896926	0.18681843	-0.149132503	0.202429247	0.99377544	4.38394515	ENSACLG00000019552
ENSACLG00000019555	0.11348429	0.050194225	-0.036675666	0.046755413	-0.882312745	0.607326627	-0.488872467	0.660567907	-1.630847708	6.978606219	ENSACLG00000019555
spra	-1.467786772	3.043334879	0.525631907	0.822029738	0.157585649	0.021984899	0.342168931	0.467493827	0.245083134	0.153474155	ENSACLG00000019589
fbxw2	0.802215581	1.97082209	-0.397971712	0.898238744	-0.063780297	0.024653723	0.133638773	0.214702107	0.499342856	0.511183382	ENSACLG00000019642
ndufa8	-0.329591618	0.331128884	0.523656656	1.195036647	0.075234639	0.031531442	0.29885326	0.602916281	0.694748376	2.234355311	ENSACLG00000019730
FGFR1	0.362333441	0.315338208	1.337613642	5.171673973	-0.083909205	0.020256826	0.254043527	0.234714252	-1.51569969	4.087971167	ENSACLG00000019797
rcn2	-0.186565011	0.140708432	-0.248367029	0.335622363	-0.199198737	0.06235485	-0.072815644	0.069152959	-0.925034182	1.619599259	ENSACLG00000019799
lhx6a	-1.198350865	1.08105018	0.881035681	2.211667077	0.110765523	0.016500349	1.214383942	0.937141952			ENSACLG00000019817
pstpip1a	-1.0070634	2.968462046	-0.379711883	0.84557309	-0.062207307	0.011659853	-0.260896451	0.474749424	-0.57749302	0.764750694	ENSACLG00000019824
rbm18	-0.624886282	1.318574861	-0.200598171	0.314424845	-0.199456317	0.112599241	0.08612276	0.112508505	-0.871671372	1.732339134	ENSACLG00000019848
kctd9b	0.58713663	0.815927068	-0.278060924	0.35560108	-0.23876726	0.218664845	0.226695325	0.600355596	0.938074394	1.737412835	ENSACLG00000019852
angptl2a	1.482725747	3.380178683	2.149721159	10.57993903			0.214321059	0.066308322			ENSACLG00000019858
tspan3a	-0.279498088	0.397835338	-0.195196438	0.41164414	0.011936407	0.003114383	-0.255021126	0.584865378	-0.853596035	2.667334713	ENSACLG00000019882
mrrf	-0.512342278	0.918705958	-0.152529165	0.216409621	0.062161402	0.018905416	0.342342304	0.880804651	0.460378084	0.493005557	ENSACLG00000019898
marchf5l	-1.7864134	1.248437955	-1.585082262	1.420145316	-0.38740472	0.085861046	-0.678479658	0.927546098	-1.095884166	0.533159772	ENSACLG00000019906
ENSACLG00000019918	0.009491212	0.004583514	-0.375607822	0.606908593	-0.237684033	0.127636876	-0.099118343	0.05031864	-1.572964779	3.39112236	ENSACLG00000019918
ENSACLG00000019922	1.203838873	0.968934154	0.079871997	0.070205542	-0.458411149	0.090480013	0.135306797	0.083879222	0.537648793	0.29811987	ENSACLG00000019922
actr1b	-0.98903417	4.29289783	0.408627098	0.60143422	-0.227740648	0.093833484	-0.053336296	0.057615252	0.707795665	0.620663218	ENSACLG00000019928
ash2l	-0.681536719	1.87265632	-0.185855124	0.403101681	-0.242519427	0.101917779	0.105595844	0.176126824	-0.229641554	0.332350692	ENSACLG00000019934
ENSACLG00000019935	-0.133517215	0.078821679	-0.009200628	0.005908763	0.096082299	0.04135452	0.275010537	0.27519619	-1.305736427	1.910811162	ENSACLG00000019935
plgrkt	0.067426081	0.054068727	0.383858069	0.691624315	-0.200999837	0.041271946	0.679628206	2.058277215	1.696441765	6.033774443	ENSACLG00000019947
kti12	-0.831157485	1.483081334	-0.060170318	0.057048025	-0.271737055	0.08541429	0.35459278	1.192598313	-0.059164282	0.040762333	ENSACLG00000019973
npy8ar	0.719936822	0.458749257			-0.266140081	0.030242072	0.457601976	0.494224941			ENSACLG00000019990
ENSACLG00000019999	0.079555616	0.045070931	0.373063926	0.368512215	-0.193248012	0.055741804	0.379419521	0.517497378	1.360400811	1.618740275	ENSACLG00000019999
crkl	0.12215278	0.130739536	0.203500277	0.335484848	-0.054889054	0.020256826	-0.11025782	0.122674165	0.350789405	0.275797558	ENSACLG00000020019
ENSACLG00000020025	0.507731346	0.670312376	-0.223241317	0.292911901	-0.05271888	0.016146216	0.019502408	0.016846152	-0.930917214	1.498913028	ENSACLG00000020025
ULK1	-1.099879633	1.904066524	-0.73602309	2.768452663	-0.14276096	0.0429156	0.023505294	0.049441952	-1.538378914	4.09268199	ENSACLG00000020055
aebp1a	1.042382154	2.691736367	0.561653824	2.69650084			0.041416679	0.01527465	0.663667774	0.629231398	ENSACLG00000020067
ENSACLG00000020099	-0.621791582	0.856907642	1.879985343	1.748958889	0.384549484	0.186136425	0.882636936	0.321808122	-1.20560187	1.066233381	ENSACLG00000020099
ddx56	-0.263001104	0.478476526	-0.182946126	0.237600546	-0.175122475	0.104452359	-0.027695241	0.031952789	0.093905844	0.072667608	ENSACLG00000020113
sfswap	-0.216132749	0.276447725	-0.170206961	0.48103677	-0.029010267	0.008769729	-0.1441724	0.412907162	-0.790655663	0.648796702	ENSACLG00000020159
ENSACLG00000020164	-0.252872228	0.327416548	0.261521033	0.467844928	-0.245136892	0.079802142	0.250432662	0.547589093	1.19295702	1.168531329	ENSACLG00000020164
ENSACLG00000020182	-1.096518441	1.680612356	-0.334043375	0.363810502	-0.027323194	0.005298017	-0.658002738	1.763937107	1.632162861	2.594773636	ENSACLG00000020182
FRMD5	2.076998807	6.323110681			0.041411281	0.006680576	-0.17528586	0.435825764			ENSACLG00000020212
lamb1a	0.513742405	0.858106465	0.951228573	3.361605004	-0.085913552	0.019750883	-0.33868734	0.662785541	-0.349674858	0.282359331	ENSACLG00000020215
ZMIZ2	-0.283964865	0.297847621	-0.919234549	2.030419714	-0.107373602	0.036971719	-0.012753802	0.012933384	-3.189269622	7.863090317	ENSACLG00000020256
COX5B	-0.268247881	0.216456115	0.225850363	0.169969379	0.054472132	0.005716276	0.531854909	0.960763442	1.350126468	0.89889343	ENSACLG00000020335
HOOK3	0.794882021	1.2747	0.205221572	0.258558831	-0.121192847	0.033955683	0.206893393	0.386944817	0.560398724	0.743345973	ENSACLG00000020350
BLM	1.50569105	2.301125423	0.572155795	1.348601471	-0.076590422	0.050924184	0.15299009	0.268850656	0.192704114	0.099867447	ENSACLG00000020354
ctsh	0.246815816	0.188691167	0.216367279	0.422951659	-0.512401023	0.18731028	-0.293944707	0.31129667	0.307085899	0.105414499	ENSACLG00000020426
snrkb	0.608782622	0.507637598	0.066487698	0.039303957	0.445228316	0.158937951	-0.059337969	0.046641027	-0.723077855	0.600197443	ENSACLG00000020434
ano10b	0.26784888	0.153082006	-0.375173167	0.401964888	-0.110820487	0.023030981	-0.422791702	0.394279721	-1.304769167	1.503458285	ENSACLG00000020457
ENSACLG00000020483	-0.13417879	0.050119229									ENSACLG00000020483
rnf170	-0.443366443	0.650427277	-0.487780476	1.055122404	0.130623002	0.049626846	-0.083496481	0.097486615	0.492951655	0.668474802	ENSACLG00000020486
gpn3	-0.433319195	0.370729075	0.22411682	0.198759084	0.593201193	0.279479735	0.395499544	0.244664432	-0.217593941	0.080259085	ENSACLG00000020509
fa2h	0.813974975	0.258303838	-0.408763699	0.902408521	-0.32609703	0.154449867	-0.599175332	1.567602141	0.297834113	0.174046305	ENSACLG00000020522
arpc3	-0.375552533	0.663145368	-0.366836736	0.594917351	-0.201954091	0.05455097	0.108038177	0.140111546	-0.027536151	0.01986498	ENSACLG00000020531
ENSACLG00000020539	-0.432844421	0.711849014	0.058887517	0.077055794	-0.235436885	0.097368685	-0.179315291	0.587204734	-0.55784424	0.692080763	ENSACLG00000020539
ube2g1b	-1.866211325	2.372459923	0.514563568	0.399072959	-0.194732361	0.03332443	0.772673801	0.713663315	1.019817868	0.522579313	ENSACLG00000020585
usb1	-1.06699156	2.540637398	-0.456352795	1.139416593	0.129103118	0.056632657	0.020260229	0.021896492	-0.382120413	0.359223399	ENSACLG00000020586
pla2g15	-0.125251379	0.098584473	0.557153822	1.998795011	-0.123278397	0.047479628	0.339927338	0.653751278	0.515906343	0.449410416	ENSACLG00000020604
lcat	-0.893175381	0.395674666	1.983113752	1.937527554	0.162957161	0.048729636	-0.02438913	0.012125267	0.454275679	0.453274111	ENSACLG00000020626
uba2	0.367992925	0.597409948	0.637913088	2.870100478	-0.183159962	0.082701454	0.195842742	0.788352115	0.638190254	0.74193325	ENSACLG00000020667
kitlga	0.125446877	0.076023953	-1.670961628	4.900159329	-0.523960586	0.227284603	-0.045932049	0.053720458	-0.320389373	0.1435862	ENSACLG00000020690
TMTC3	0.285730634	0.455094137	0.042000518	0.046855209	0.180883748	0.116822713	-0.145090821	0.186973776	0.827974943	1.594593066	ENSACLG00000020712
ca5a	0.754682855	0.839324746	-0.047569078	0.031740373	0.320202492	0.15643362	-0.428845712	0.737058002	-0.377854141	0.243175167	ENSACLG00000020718
ENSACLG00000020826	-0.108300205	0.030370008	0.324334438	0.191941709							ENSACLG00000020826
cep290	0.403206773	0.198242561	0.074317556	0.052116099	-0.139436402	0.056632657	-0.237857919	0.532657443	-0.581906601	0.306975283	ENSACLG00000020829
noc4l	-0.029882272	0.020947524	-0.522130947	1.229322531	-0.235708591	0.115214747	-0.219680889	0.368564374	-0.143324084	0.087367301	ENSACLG00000020832
ENSACLG00000020834	-0.12878951	0.106233218	-1.343200915	5.590044605	0.165665464	0.097833604	-0.263994323	0.540933706	-0.580746137	0.617615415	ENSACLG00000020834
klhdc4	-0.805934729	1.839873299	0.021388104	0.016552912	-0.254502131	0.124171207	-0.105464646	0.130282548	0.043679271	0.027636839	ENSACLG00000020840
idh2	-0.59322438	1.009724077	1.171857161	4.305399585	0.096014126	0.078144503	0.017757919	0.020262717			ENSACLG00000020847
pus1	-0.377633719	0.366942398	-0.635231271	1.221028067	-0.180583533	0.062657018	-0.1106906	0.122674165	-0.148407891	0.089004641	ENSACLG00000020868
atp2a2b	1.334548904	2.287878019	0.939915317	2.149146493	0.468381925	1.269450515	0.393094696	1.150254982	2.203167565	14.36659816	ENSACLG00000020907
ENSACLG00000020919	0.947380355	1.48105499	0.617571232	0.306848336	-0.466675088	0.06732127	-0.210209876	0.126631554			ENSACLG00000020919
sema4ba	2.581376107	15.12487803	-0.060999227	0.081256489	-0.397071255	0.158285911	0.018202888	0.011155318	0.450204522	0.150035515	ENSACLG00000020921
map1lc3b	-2.415265406	6.307796893	-0.487084581	1.193194967	-0.611371502	0.738399296	-0.014888054	0.016715055	-2.096767312	3.144016912	ENSACLG00000020928
nup160	-0.901160658	5.00693481	-0.051688582	0.066285703	-0.316537466	0.254207678	-0.020068493	0.016033625	-0.375194036	0.386872459	ENSACLG00000020947
zgc:103499	-0.241421866	0.193423383	-0.53670391	0.763300299	-0.054289415	0.015739526	-0.061261307	0.082487364	0.137833178	0.075188838	ENSACLG00000020958
det1	0.331403757	0.389080297	0.51533301	1.138570194	-0.126168968	0.057389571	-0.000845263	0.000536194	-0.104706615	0.048662334	ENSACLG00000020968
eif4g2b	-0.061533941	0.105792554	-0.012477893	0.023111232	-0.006915647	0.00220955	0.121600766	0.289961963	0.368251291	0.529265641	ENSACLG00000021001
BCR	1.994863984	4.214699177	-0.243806791	0.176748399	-0.106452551	0.015350137	-0.513613399	1.054417234	-0.672184063	0.24515529	ENSACLG00000021060
ranbp10	0.065499181	0.048125348	0.251113176	0.244967986	-0.087157341	0.030835763	-0.276121391	0.482602075	-1.047114099	1.051204962	ENSACLG00000021098
frs2b	0.032259496	0.019860987	0.271398127	0.29817665	-0.230985038	0.124751073	-0.27486207	0.502068897	-0.874377336	0.664347014	ENSACLG00000021122
RASSF9	1.588481968	2.413355915	0.024706012	0.01683953			-0.289197517	0.186717802	-1.202597448	0.959387234	ENSACLG00000021139
nutf2	-0.158621267	0.104107149	-0.521204727	0.791561961	-0.118444159	0.044187036	0.106336559	0.214152726	1.622508163	4.588917244	ENSACLG00000021149
PTPRB	-0.549815866	0.393602131	0.373013861	0.71385792	-0.379866569	0.14685418	-1.461046022	8.865895064	-0.752294467	0.782881824	ENSACLG00000021170
ENSACLG00000021171	-0.128593404	0.056901546	1.01449949	1.696718932	0.015551587	0.003428562	0.536496972	0.902433755	-0.597112634	0.405700959	ENSACLG00000021171
edc4	0.173169982	0.162454673	0.228396978	0.212507069	-0.193871476	0.070417024	-0.239613975	0.226799295	-0.275093598	0.146847959	ENSACLG00000021206
lrrk2	0.556099861	1.045539716	0.171201656	0.168934685	-0.146134776	0.054885943	-0.461495185	0.713663315	-0.048079978	0.010782442	ENSACLG00000021215
slco3a1a	-0.661880062	1.684941619	0.255516896	0.403187006	-0.302384356	0.454336068	0.104964967	0.1009877	-0.128649779	0.068964357	ENSACLG00000021251
ZFC3H1	-0.299923023	0.704872721	-0.068671967	0.051280307	0.119258778	0.033955683	0.046425202	0.039945615	0.407017263	0.194289697	ENSACLG00000021274
snrpd3l	-0.835798011	3.305741883	0.358597848	0.764553347	0.083165156	0.018905416	0.565589748	3.279563387	1.671171512	3.820290339	ENSACLG00000021295
ENSACLG00000021307	0.014392071	0.006116981	-0.310839154	0.621661891	-0.013657911	0.002525241	-0.034119798	0.03062622			ENSACLG00000021307
tbc1d15	-1.256761688	8.291179698	0.180506005	0.275068244	0.037435632	0.010956687	0.252935725	0.812940715	-0.440511705	0.597687606	ENSACLG00000021334
fam174b	0.408567393	0.635540522	-0.224391849	0.310068906	0.036358422	0.007814785	-0.150680051	0.390566833	0.32511144	0.146761188	ENSACLG00000021357
chd2	-0.763715873	2.095017398	0.272755738	0.273402661	-0.213551155	0.223359731	-0.148275834	0.327486829	-0.570720404	0.739520868	ENSACLG00000021370
slc2a13b	0.077548592	0.056988695	-0.644729434	2.523106087	-0.070759394	0.028175318	-0.363829367	0.806986573	-0.940836881	1.374250327	ENSACLG00000021374
tph2	0.013402139	0.006116981	0.317409559	0.543816083	0.046601368	0.007814785	0.079051974	0.073769459			ENSACLG00000021378
ENSACLG00000021440	1.493510312	2.603444907	0.633075095	0.515668065	0.102807788	0.034802264	0.400053207	0.672202383			ENSACLG00000021440
rgma	1.332810727	5.745806734	0.706532284	1.020392151	-0.163475783	0.060851224	0.059401568	0.066308322			ENSACLG00000021451
lysmd4	0.899589774	2.689163259	-0.66254909	0.709400672	0.248252315	0.084221519	0.439595871	0.421246031	0.448429108	0.402282462	ENSACLG00000021463
mphosph6	-0.587026344	1.044333724	0.002872251	0.002689721	0.234405726	0.07857368	0.270410806	0.606395997	1.051326768	3.166727571	ENSACLG00000021473
nr2f2	-0.133412776	0.07633744	-0.128172702	0.122505671	0.081312152	0.022810191	0.259705077	0.242741132	-0.161749196	0.130389191	ENSACLG00000021486
gpia	-0.367339328	0.635783449	0.015866786	0.011777841	0.017398593	0.003114383	0.127155206	0.234451161	0.322631036	0.257764494	ENSACLG00000021501
ENSACLG00000021521	0.229660513	0.113117484	-0.141678349	0.114138828	-0.26014543	0.19717041	-1.239339421	2.831406495	-1.00845602	0.864030647	ENSACLG00000021521
KIF21A	1.001729191	3.664018415	0.508854447	0.674550332	-0.006856014	0.000756185	-0.459910765	0.958955403	-0.108380996	0.048662334	ENSACLG00000021533
mbtps1	0.033902909	0.038666553	0.112912927	0.193856456	-0.270990751	0.158937951	0.201292142	0.439774639	-0.107039078	0.101628218	ENSACLG00000021574
lsm14aa	-1.075762576	6.579107589	-0.007479814	0.004594462	-0.004126146	0.000685047	0.045703376	0.054418215	-1.07400297	1.789493383	ENSACLG00000021578
npdc1a	-0.167963543	0.136998406	0.259766611	0.555322705	0.41145879	0.27270443	0.270335541	0.479329713	0.366661259	0.341040433	ENSACLG00000021599
ENSACLG00000021601	-0.519929529	0.49577986	0.360552294	0.267280266	-0.183628568	0.035051124	-0.173644497	0.208765914	-0.268942324	0.099592265	ENSACLG00000021601
cpa4	-5.880061088	13.36437213	0.719116265	0.183108379	-0.222993208	0.015350137			0.231426705	0.049210199	ENSACLG00000021629
ENSACLG00000021640	0.867400141	2.356898456	0.244479369	0.427946056	-0.002201172	0.000418961	-0.350623384	0.752510117	-0.253695078	0.207094565	ENSACLG00000021640
ENSACLG00000021668	0.564711636	0.10272483	2.020008076	0.823846395	-0.43716257	0.365031504			-1.361698899	0.303120141	ENSACLG00000021668
mef2aa	1.262726363	1.897089219	0.39648895	0.308125106	0.246406237	0.090600159	-0.083612523	0.078162742	1.057467267	0.636764302	ENSACLG00000021682
KCTD15	-0.848212282	1.976235136	0.415868942	1.100453269	-0.035681783	0.008226983	0.119868488	0.347796015	-0.033144024	0.017107398	ENSACLG00000021689
anxa3b	0.281312595	0.293082914	-0.156691696	0.188439091	0.063051526	0.008226983	-0.084418264	0.039945615	0.20716358	0.1712808	ENSACLG00000021699
RBL2	-0.483796867	0.738826119	-0.258723357	0.318893115	-0.184130982	0.065261363	-0.057011112	0.066308322	1.060437992	1.228272202	ENSACLG00000021722
rcl1	-1.4959056	6.496449421	-0.326166819	0.56463447	0.028593949	0.011659853	-0.211089066	0.632856109	-0.933706144	2.037671314	ENSACLG00000021724
borcs5	-0.389470115	1.480521032	-0.57289311	1.905811356	0.198585653	0.129163457	0.10999601	0.288485053	0.33940469	0.545120368	ENSACLG00000021764
ak3	0.328133624	0.248449586	-0.484692066	0.716260994	0.087007431	0.016138837	-0.319298544	0.405780622	0.956372234	0.310815581	ENSACLG00000021774
calb2a	2.265915927	2.226023168	1.218118307	6.627625871	-0.731448268	0.164657774	-0.117514288	0.168890713			ENSACLG00000021831
rnf141	-0.622143577	2.154126165	-0.613191746	1.432126784	-0.233198955	0.08040539	0.009080542	0.011292328	-0.229028069	0.190339261	ENSACLG00000021838
rpgrip1l	-0.384811009	0.214898522	0.690949063	0.830092679	-0.184850508	0.044485242	-0.224795545	0.518771912	0.403298329	0.116415548	ENSACLG00000021843
rnf141	-0.355473697	0.049504442			0.073308477	0.023810567			-1.002123321	0.170287302	ENSACLG00000021861
cdc37l1	0.358027192	0.323043175	-0.370622717	0.311940157	0.209668122	0.119879817	-0.318281693	0.61767212	0.218274393	0.097114821	ENSACLG00000021866
si:dkey-12e7.4	-0.061593895	0.039393593	-0.915665782	1.143990001	0.335892066	0.183310796	0.163777269	0.129095268	0.479555315	0.182829017	ENSACLG00000021877
synm	-0.245566924	0.209517347	1.145338708	0.903389721	0.027661585	0.003483378	-0.595229883	4.327407216	0.311703637	0.076480378	ENSACLG00000021881
AMPD3	-4.272087508	9.897800521	-0.389828186	0.559376763	0.830304015	0.258734593	-0.116640979	0.058941266	-2.288287785	2.091425266	ENSACLG00000021890
ENSACLG00000021901	0.406030573	0.419443554	0.097056513	0.06060355	0.080974084	0.00818676	0.118514596	0.071249883			ENSACLG00000021901
igf1ra	0.003560597	0.002085877	-0.218850506	0.156332398	0.082477056	0.012224734	-0.913937622	1.439611282			ENSACLG00000021919
ENSACLG00000021922	0.845215909	2.311422423	-0.322031429	1.03326537	-0.127981893	0.048729636	-0.116497215	0.22857476	-0.536466893	0.768683956	ENSACLG00000021922
ENSACLG00000021978	-2.047262944	1.432451682	-0.74384456	0.737895501							ENSACLG00000021978
nrarpa	1.134067269	2.253414776	1.418782855	1.892684313			0.757996878	0.961788635	0.898778843	0.39875315	ENSACLG00000021979
ambp	-4.098538407	2.834351605					-4.143029486	0.980488337	-0.461250287	0.941454624	ENSACLG00000021991
swap70b	0.99689506	0.951905152	-0.508083108	0.559259919	-0.133492954	0.048776869	-0.758712989	2.888826692			ENSACLG00000021993
ambra1b	0.262184863	0.471639072	-0.195914434	0.221723966	-0.033590276	0.006506095	-0.281798495	0.544336851	-0.591756246	0.448480224	ENSACLG00000022006
ptgdsa	-3.075903143	2.637452906	0.639968087	0.271119244	0.063468348	0.01381905	-1.214461695	1.112220927	0.154327927	0.119086708	ENSACLG00000022012
slc27a4	1.769533488	5.433376593	-0.077798469	0.083035448	-0.07560776	0.022453802	-0.438197495	0.945924575	1.346149264	0.943186301	ENSACLG00000022029
ENSACLG00000022038	0.818224584	0.586547392	-0.648256256	1.060792391	-0.331368912	0.060851224	-0.513485526	0.339171682	-0.413457955	0.208079126	ENSACLG00000022038
wee1	1.322258695	1.102416268	1.361133087	4.830606053	-0.033854968	0.010082288	0.761086606	2.16091852	3.727717938	7.515271273	ENSACLG00000022056
znf143b	-0.2220655	0.448892167	-0.300376917	0.757740417	0.051935297	0.030177468	0.053379258	0.069772988	-0.164667487	0.098079281	ENSACLG00000022179
vwf	0.456234517	0.403406106	0.580915546	2.087371194	-0.045620196	0.00766085	5.82E-05	9.54E-05	-0.648798696	0.404810501	ENSACLG00000022187
sardh	0.467706591	0.489060148	0.927259956	2.687518185	0.611455763	0.244008636	0.159754223	0.1674344	-0.467120763	0.472303149	ENSACLG00000022216
psme3ip1	-0.642642799	2.228015903	-0.085530053	0.092330639	-0.045860562	0.00818676	0.07749073	0.181579622	-0.221044264	0.17742897	ENSACLG00000022258
mdkb	-0.452485862	0.219755726	0.562190968	1.458552908	1.413439906	0.676141271	0.012271557	0.00988092	0.600537938	0.459412669	ENSACLG00000022271
RPL27A	-1.143227024	2.384865028	-0.329341849	0.798440497	-0.139903027	0.023030981	0.319710414	0.584540607	0.329632419	0.302623615	ENSACLG00000022272
DGKZ	0.258625506	0.23747704	0.125790015	0.120709771	0.15971196	0.028301231	-0.29184162	0.503412035			ENSACLG00000022285
exosc6	-0.193986681	0.178807582	0.3004913	0.345631293	0.182371306	0.0429156	0.088550434	0.073799901	1.331297277	2.462767445	ENSACLG00000022304
ENSACLG00000022306	-0.467507041	0.273791596	-0.244911636	0.274577988	0.75075971	0.314997374	0.09671509	0.071546719			ENSACLG00000022306
aars1	-0.827619429	2.736290071	0.259953034	0.302037131	-0.093135217	0.042194959	-0.154682587	0.386043685	0.576083256	0.841887	ENSACLG00000022314
LMO1	-0.38723739	0.28311087	1.071868918	3.182667607	-0.86675522	0.25857864	0.351169067	0.640484617			ENSACLG00000022315
cd9a	0.854499187	1.819622555	-0.419320302	1.245183806	-0.397301413	0.165710031	0.035041378	0.048121992	-0.274746274	0.132538559	ENSACLG00000022342
ENSACLG00000022366	2.426836672	5.740257254	0.778967679	1.059382995	0.064844963	0.020464398	0.223635005	0.266268342			ENSACLG00000022366
ENSACLG00000022389	-0.685373801	1.354811426	1.016470811	3.276935865	0.275913008	0.181855818	0.163946237	0.391669362	1.218104197	2.855029563	ENSACLG00000022389
PHF21A	0.27422786	0.257860747	0.914276407	1.637189981	-0.856787484	0.260965845	-0.299831391	0.355998587	-0.301014386	0.097951824	ENSACLG00000022400
PRDM11	0.855121045	2.043687485	-0.262216446	0.207497808	-0.252126443	0.117041199	-0.450785356	1.174658918	0.875935562	0.737834531	ENSACLG00000022418
ENSACLG00000022430	-1.332271936	2.76451268	-0.249315211	0.30294921	-0.668123539	0.554261711	-0.073185904	0.040510128	-0.236723549	0.102921191	ENSACLG00000022430
CERCAM	1.60513789	4.578712886	1.222468748	8.769962716	0.244972846	0.054867379	-0.432452006	0.492491029	0.234930868	0.183033149	ENSACLG00000022449
INSC	0.397104731	0.476853974	0.345818756	0.713136113	0.560609321	0.118735883	1.40070163	0.980885			ENSACLG00000022457
ENSACLG00000022469	-0.45932464	0.493093148	-0.116330216	0.081898305	-0.359799202	0.17127076	-0.610285473	1.761516224	-0.352240497	0.162373023	ENSACLG00000022469
urm1	0.759886509	0.86529374	-0.072460345	0.058846526	0.445128438	0.185468808	0.051173515	0.035154766	1.927702369	2.492819932	ENSACLG00000022484
ENSACLG00000022494	-0.743628352	2.48726138	-0.033291638	0.017117469	-0.222277842	0.051507544	-0.187448706	0.355102892	-0.832708566	0.762831919	ENSACLG00000022494
ENSACLG00000022504	2.491424384	2.549802064	0.045010349	0.033351262	-0.185423454	0.042755389	0.551027106	0.584920133	0.768524628	0.402695007	ENSACLG00000022504
SH2D3C	2.384123114	15.2057419	-0.569514644	1.298997592	0.077884115	0.005298017	0.189427049	0.129111348	0.672026622	0.198795257	ENSACLG00000022506
actr6	-0.775190782	2.30084748	-0.080914184	0.122436427	-0.132257501	0.042319571	-0.037618444	0.049291568	0.399952451	0.611791987	ENSACLG00000022517
sf3b3	-0.045429097	0.042219606	0.59050037	2.400596224	-0.284409469	0.38509276	0.119597226	0.212787797	1.141389962	2.486533044	ENSACLG00000022555
SOX6	0.438409721	0.487894396	-0.101881087	0.053616118	-0.182537746	0.020480857	0.152557993	0.115975652			ENSACLG00000022566
ENSACLG00000022567	-1.188330057	1.594349821	-0.153448997	0.084034896	-0.69524428	0.398204052	-0.349819671	0.548385834			ENSACLG00000022567
STRBP	1.104551263	2.007953299	-0.044624157	0.082711233	-0.242528972	0.073316106	-0.369312416	0.234188163	1.06669933	0.568079189	ENSACLG00000022623
FCSK	-0.961903183	1.384069458	-0.089934796	0.053704042	-0.339560805	0.128841408	0.017487116	0.00970521	0.967420451	0.879538535	ENSACLG00000022626
nedd1	-1.429360998	8.906816903	0.214313297	0.254316868	-0.07260389	0.018905416	0.280923379	0.460762928	-1.135638261	2.032737516	ENSACLG00000022669
il34	0.179740721	0.141568792	-1.082215833	2.839632667	-0.640818611	0.175062305	-0.762410091	1.23248088	0.931702607	1.057703123	ENSACLG00000022674
zgc:56106	-0.65226853	2.07392352	-0.220867633	0.350797042	0.025112142	0.005298017	0.133304734	0.257972131	0.623087277	1.348530262	ENSACLG00000022680
plekha7a	-0.391174084	0.464394225	-0.382651094	0.578952994	0.239034861	0.116649925	-0.712852827	2.977611944	-1.460446035	4.792730455	ENSACLG00000022690
lyrm5b	-0.97494806	1.438832815	-0.401396518	0.351857715	-0.171445188	0.021278483			-0.013942185	0.005163938	ENSACLG00000022704
lonp2	-1.044538576	7.414153532	-0.657635814	1.756889791	-0.375753874	0.294418875	-0.243934445	0.312138277	-1.469139985	6.198617022	ENSACLG00000022712
ENSACLG00000022721	-1.201188926	4.243271663	0.105177473	0.086511999	0.150800674	0.057441603	0.462968137	1.077324566	-0.745068791	0.903658905	ENSACLG00000022721
sycp3	-0.338501974	0.070591968	1.892706605	0.902408521	-0.171345229	0.0634807	-0.216690469	0.432136118	-1.309266763	0.508480846	ENSACLG00000022736
ppp1r15b	2.49337095	4.310602704	-0.718926299	1.708196153	-0.253378118	0.320223025	0.234439291	0.840129797	0.329769571	0.159418269	ENSACLG00000022755
rps13	-0.933155285	2.335280179	-0.159610655	0.228286665	0.122462502	0.021522728	0.327840727	0.783679651	0.384457583	0.362969518	ENSACLG00000022765
RABGAP1	-0.636673344	3.350840598	-0.492821816	2.385554446	-0.228457794	0.101528577	-0.270647788	0.917562626	-0.315311072	0.200161939	ENSACLG00000022769
macir	0.448886106	0.574994096	0.205910859	0.275237396	0.418608406	0.315441586	0.137543972	0.253313461	0.625712443	0.869196486	ENSACLG00000022775
reep5	-0.649286927	1.632206375	0.111276654	0.144710336	0.231052857	0.060434277	0.141446274	0.597227896	0.472030966	0.464790119	ENSACLG00000022805
ENSACLG00000022808	-0.430598969	0.76878682	-0.053074499	0.04220247	-0.52946462	0.286472714	0.048196616	0.064148641	-1.086108279	1.538373774	ENSACLG00000022808
PIK3C2A	0.427045783	0.537733123	-0.453024106	1.149321339	-0.219922575	0.069163439	-0.351195143	0.418005987	-1.07363199	1.626466266	ENSACLG00000022821
chd1	0.483573639	0.524254661	0.806896939	1.871306922	0.134997961	0.056925422	0.114263394	0.211446685	0.499666122	0.710384118	ENSACLG00000022847
ITGA11	1.261673376	1.986853388	0.623384223	0.46362292	0.271468419	0.041878001	-0.616559283	0.249758252			ENSACLG00000022852
syk	-0.196524245	0.157765348	-0.534728488	2.859248781	-0.881958339	0.234765294	0.003938476	0.003990354	-0.04106238	0.016062459	ENSACLG00000022921
ENSACLG00000022942	-0.438442005	0.567875218	0.112239801	0.088020855	-0.089022439	0.015350137	0.152353602	0.164372445	-0.302903305	0.094566901	ENSACLG00000022942
IQSEC3	-1.669249409	2.11311623			0.127436234	0.030966769	0.256173009	0.368974947			ENSACLG00000022970
nucb2b	-0.428044552	0.125692897	0.189323321	0.152684278	0.29576157	0.365031504	0.866389514	1.940015277	1.094693517	3.024682493	ENSACLG00000022976
wash1	-1.768158198	3.950402242	-0.260022015	0.233621821	-0.13796546	0.045023068	0.127581024	0.1291917	-0.623457262	0.478537126	ENSACLG00000023001
auh	0.429748698	0.628570353	-0.318934839	0.351673469	-0.309121297	0.114738345	-0.130636745	0.228888653	0.004586729	0.002496915	ENSACLG00000023005
tdg.1	1.730967304	7.079992014	0.334374058	0.833476561	0.276495599	0.17656519	0.48866904	2.02138237	0.4061331	0.330971619	ENSACLG00000023067
ENSACLG00000023076	0.581833794	1.751895044	-0.007391752	0.009667859	0.042239196	0.01897825	0.260188543	1.055997346	0.067034781	0.033429528	ENSACLG00000023076
ENSACLG00000023111	0.121789339	0.075406077	0.295618934	0.30190791	0.175845044	0.045289569	0.437537925	0.695891546	0.504131392	0.304509705	ENSACLG00000023111
ENSACLG00000023113	2.745465403	6.037092269	0.076854742	0.022049515			0.060002683	0.032738135			ENSACLG00000023113
RC3H2	0.956454276	2.019151221	0.746900357	0.454457552	0.183538434	0.024233035	-0.606402061	1.54275274			ENSACLG00000023136
samm50	-0.041818513	0.031208593	-0.103886975	0.149129854	-0.096398544	0.029276141	-0.053679718	0.079162402	0.125104815	0.109687655	ENSACLG00000023149
jak2a	-0.166300611	0.157179526	-0.977984641	3.361605004	-0.473506326	0.363816625	-0.112166859	0.146194793	-0.646594735	0.998617401	ENSACLG00000023172
api5	0.148406016	0.164126329	0.123570071	0.161238076	0.055215441	0.012775578	0.177964617	0.681696772	0.369297439	0.42155512	ENSACLG00000023182
fkbp4	-0.239630901	0.198010362	-0.360772807	0.620046708	-0.389454092	0.384676479	-0.117245082	0.19774504	1.807812434	7.499353983	ENSACLG00000023200
alkbh3	-0.697990961	1.665041891	-0.406197488	0.539028633	-0.268268658	0.13270385	-0.021651702	0.024749116	-0.199027606	0.148488965	ENSACLG00000023226
B4GALNT3	2.456049145	8.46382388	-0.548964491	1.254075334	0.346985683	0.106001437	0.838066891	1.309994864			ENSACLG00000023227
si:ch1073-281m9.1	-0.091774395	0.036957004	1.022474813	1.028076476	0.37751476	0.031957597	-0.286802965	0.234451915			ENSACLG00000023257
CIAO2A	-0.577571556	1.158325838	0.432531817	1.338846317	-0.06458707	0.031082452	0.097887619	0.202940727	0.300304871	0.435800802	ENSACLG00000023268
ENSACLG00000023280	1.468483679	3.403449516	0.061364253	0.076059682	0.071411079	0.023810567	-0.520740845	1.177951388	0.069166334	0.033836011	ENSACLG00000023280
CKMT1A	0.36261757	0.249928542	1.326922428	1.605720847	-0.105435093	0.045630237	0.01454906	0.016348342	1.117130982	0.196091062	ENSACLG00000023294
MMP17	1.974929288	3.792766727	1.242164335	3.234483304			0.509337747	1.321632198			ENSACLG00000023299
spg11	-1.219397178	4.454126428	-0.39596171	0.629681201	-0.430022128	0.206719798	-0.183890311	0.363484965	-0.381285551	0.327689043	ENSACLG00000023303
c2cd5	0.218826617	0.273760917	-0.118071274	0.152978229	-0.206497864	0.063122301	-0.303984393	0.523891801	-0.272123224	0.18390441	ENSACLG00000023330
ENSACLG00000023341	-2.691089498	2.667446497	-0.065391134	0.021148704	0.215109397	0.028380004	-0.225763284	0.198736139	-0.360629801	0.23154639	ENSACLG00000023341
ENSACLG00000023364	1.211088511	1.744063604	0.221535569	0.129746553	-0.051028425	0.009395058	-1.408870492	1.921813942			ENSACLG00000023364
pdia3	-0.48992052	1.29260407	0.680947753	2.58427063	0.207140315	0.047293224	0.212712664	0.420404821	0.873196749	1.291877775	ENSACLG00000023381
ENSACLG00000023400	2.550930439	4.900267768	0.307505759	0.888723355	-0.326236454	0.114676246					ENSACLG00000023400
ENSACLG00000023402	-0.161272037	0.137748311	-0.206739413	0.268633857	-0.163436977	0.031769519	0.021510615	0.01448138	0.302504572	0.20855325	ENSACLG00000023402
pgam2	-0.62235416	0.460365554					2.140002282	0.647487421			ENSACLG00000023406
rlbp1b	-0.205864902	0.08650709	0.307167367	0.335484848	0.064837958	0.014172613	0.955143763	0.752510117	-0.547381999	0.189664523	ENSACLG00000023408
neflb	2.657737462	1.257924754					0.184067608	0.216964995			ENSACLG00000023415
nefma	2.141058337	0.407404237	1.433013894	0.599566134			-0.229019439	0.353206803			ENSACLG00000023422
mfge8b	-2.235191435	5.912009859	0.707736898	1.381920377	-0.488001127	1.020081027	0.262638108	0.370796028	-1.10761539	1.812562101	ENSACLG00000023446
hapln3	0.311719208	0.246268693	-0.364742017	0.921780211	-0.673381169	1.01914401	0.783634576	1.309692599	0.291906188	0.143335553	ENSACLG00000023480
znf277	-0.769240444	0.696491405	-0.088936558	0.05177922	0.10288653	0.010956687	-0.04671524	0.022601028	0.296116556	0.140818075	ENSACLG00000023549
UBE2L5	-0.438216309	0.836221613	0.297431883	0.916870882	-0.049401978	0.013346622	0.282314382	1.12558112	0.965046715	3.035499991	ENSACLG00000023558
PPIP5K1	-0.884917216	0.838236674	-0.192378292	0.273728004	-0.276177822	0.081477399	0.22121525	0.214390608	0.05930327	0.021103006	ENSACLG00000023567
ckmt2a	0.050567461	0.022373034					3.615677401	1.277495465			ENSACLG00000023593
eif4ebp1	-3.035203047	14.326199	-1.25546024	3.255460495	-0.291899805	0.081207845	-0.357440661	0.317509436	-1.343117987	1.859386604	ENSACLG00000023638
immp2l	-0.30798671	0.256318749	0.359941509	0.361678373	0.061729888	0.01381905	0.386432728	0.550174861	1.012701688	2.193693923	ENSACLG00000023676
ENSACLG00000023698	-1.492670353	2.184970031	0.147480849	0.119353143	-0.450531728	0.487540591	-0.255953574	0.368974947	-0.086456258	0.049840836	ENSACLG00000023698
lmf2a	-0.132515816	0.153301855	0.104539115	0.104662159	0.020892017	0.006668701	0.160461377	0.301197187	1.750751518	4.293781995	ENSACLG00000023718
DUS2	-0.006847394	0.002997493	0.133703545	0.154026868	0.014674336	0.003521103	-0.016020516	0.013638179	-0.365800103	0.327002984	ENSACLG00000023737
oclna	1.200720894	0.787594403	-0.341012009	0.816916973	-0.587217216	0.332858759	0.989302953	1.112220927			ENSACLG00000023765
miox	-0.278293351	0.057152516							1.434901272	0.824228006	ENSACLG00000023771
faap24	-0.275784258	0.146113223	-0.060540985	0.045924852	0.063727051	0.021902684	0.083416084	0.073770342	0.844705885	0.581685164	ENSACLG00000023802
ENSACLG00000023807	-0.746828507	0.907968324	-0.933627448	12.96543563	-0.641174541	0.447281089	0.014740747	0.012242329	-1.851131723	4.528616545	ENSACLG00000023807
ANKRD27	-0.118702108	0.143717702	-0.522755604	0.579236721	0.159429972	0.048485724	-0.334636624	0.401720633	-0.209828085	0.077203568	ENSACLG00000023816
MARVELD2	0.675543562	0.774402701	-0.50088363	0.977832669	-0.043977653	0.014442917	-0.076155607	0.054213889	-0.636967035	1.061247988	ENSACLG00000023839
PPP6R2	-0.196105715	0.135108137	-0.862298372	1.38908926	-0.123076949	0.033012222	-0.699433556	1.915883975	-1.137555768	1.212993329	ENSACLG00000023841
pi4kaa	0.826805434	2.272097333	0.708691977	2.148148205	-0.204549006	0.105562709	-0.219206995	0.41924322	0.508528439	0.175342895	ENSACLG00000023874
dnaja2b	-0.303938189	0.532913862	0.057143855	0.075868259	-0.196422081	0.148735171	-0.189037317	0.807149908	-0.103273587	0.069217518	ENSACLG00000023903
ENSACLG00000023908	0.32949649	0.139594103	1.710731452	3.253079297	0.021366689	0.003134127	0.25532321	0.283176013	4.939819485	3.063216948	ENSACLG00000023908
scamp2	0.341244603	0.355183282	-0.154139344	0.243874911	0.018898355	0.004095028	-0.081424945	0.111213445	0.439460997	0.429034971	ENSACLG00000023915
mpi	0.334343854	0.222596741	0.567412102	0.839716645	0.068745602	0.010521819	-0.460971664	0.604032907	1.039320179	0.600090155	ENSACLG00000023928
TMED6	-4.578144866	3.000018835			0.011459165	0.000812734			1.383621293	0.551851328	ENSACLG00000023992
znf277	-0.068642718	0.05372949	0.301671785	0.28998447	0.103782964	0.015145293	-0.196523709	0.192844595	0.215587265	0.136940824	ENSACLG00000023999
myo9ab	1.245277197	5.201095266	0.034466703	0.020908897	-0.180559478	0.090420275	-0.527354967	1.652449358	-0.900379498	0.260009424	ENSACLG00000024008
SLC25A1	-0.394199004	0.197110051	-0.808938598	2.256923145	0.313166581	0.172626392	0.198409794	0.237570545	-0.724395237	1.438457654	ENSACLG00000024036
VDAC3	1.117780122	3.191010428	0.609199986	1.476437474	0.374187478	0.613698239	0.415625954	1.346884364	-0.284618914	0.422178491	ENSACLG00000024053
ENSACLG00000024068	0.861517784	1.34670367	-0.365806058	0.308125106	-0.029802982	0.005905499	-0.60210207	1.222878537			ENSACLG00000024068
brap	0.413728251	0.65629221	-0.669487771	0.860775999	-0.410472864	0.48974751	0.013177377	0.012249059	0.323942413	0.192175609	ENSACLG00000024094
OAZ2	-0.404768028	0.469809934	-0.32889288	0.565091228	0.216503669	0.069162213	-0.193029831	0.220159098	-0.861414864	1.107738905	ENSACLG00000024099
NAA25	1.094439545	5.38600254	0.360101726	0.626976456	0.108715161	0.043622827	-0.048550938	0.068099854	0.385384134	0.506808165	ENSACLG00000024116
calub	1.150480231	8.796821319	0.033285059	0.050980801	0.335479061	0.372405665	0.02820114	0.033085289	2.902247756	14.93013985	ENSACLG00000024124
dusp4	0.347148282	0.251103425	-0.627098182	0.895520994	0.46246193	0.096595782	-0.323892813	0.28995642	-1.991395354	3.37339854	ENSACLG00000024134
ENSACLG00000024142	-0.21262367	0.198613148	-0.330192414	0.363494727	-0.092072786	0.023769474	-0.034562661	0.029036626	1.167424008	1.823503522	ENSACLG00000024142
pitpnb	0.013017139	0.011163754	0.072434714	0.073906445	0.262905112	0.250034324	0.200192987	0.316900794	0.988025826	1.210167732	ENSACLG00000024152
ENSACLG00000024154	-0.769920369	0.407265843			-0.599388062	0.15643362	0.351740144	0.405878687			ENSACLG00000024154
ENSACLG00000024160	-0.347432235	0.37022877	-0.134404606	0.112553388	0.194235704	0.077124569	-0.212811005	0.46497358	1.78922539	8.240875233	ENSACLG00000024160
slc26a1	-0.502278988	0.183220047					-0.040328192	0.03395334	-0.768394614	0.076731065	ENSACLG00000024164
ENSACLG00000024173	-0.48084717	0.781589024	-0.223467241	0.24155129	-0.018759564	0.003018451	-0.205445207	0.441322399	1.684270225	9.357302558	ENSACLG00000024173
fam107b	1.730886456	2.873334782	-0.192557534	0.412714487	-0.098818739	0.023769474	0.716292695	2.820529117	0.483006007	0.502733065	ENSACLG00000024183
chka	-0.195417216	0.110428311	-0.767568418	2.442059434	-0.259783907	0.129001255	-0.150995915	0.233933746	-1.399116252	2.203351508	ENSACLG00000024309
cetp	-1.808856869	1.490538278	1.728528492	0.737895501	-0.018280605	0.002237078	-0.310895592	0.192781173	-0.034436619	0.017077846	ENSACLG00000024326
herpud1	-0.011038067	0.01014592	-0.053359153	0.076721088	0.19441045	0.098561129	0.143517742	0.322225733	1.846507937	4.065775054	ENSACLG00000024345
ppib	-0.064546393	0.057961117	0.059538561	0.067458441	-0.108514007	0.029461971	0.328831469	0.862480817	0.605532231	1.000246103	ENSACLG00000024356
ENSACLG00000024361	0.575389595	0.315145139	1.193822448	2.763499002	-0.03104568	0.005298017	0.183452748	0.311621439	-0.748916142	0.797922732	ENSACLG00000024361
paqr3b	-1.157237655	3.043510861	-0.56850464	2.118630782	0.051254605	0.011732633	0.017109041	0.01850422	-1.871249679	2.160357557	ENSACLG00000024363
antxr2b	-0.361644647	0.228832727	0.133537777	0.103528787	-0.037063554	0.004537264	-0.277286863	0.247659085	-0.922986792	1.031119984	ENSACLG00000024375
adpgk	2.055015481	11.86026039	-0.175106823	0.22162436	0.635469604	1.638369113	0.224056969	0.719417661	2.139114085	4.458587934	ENSACLG00000024385
sema3d	0.711438569	0.612147146	0.198532973	0.278827913	-1.063074905	0.388695529	0.388885163	0.32360907	-2.139707813	4.879940672	ENSACLG00000024389
rasgef1bb	0.871991589	0.960635106	-0.151947695	0.131239846	0.083089666	0.027064296	-0.131648535	0.140405698	-1.661009503	1.460740221	ENSACLG00000024446
sema3ab	2.175352301	13.01535494	0.047583261	0.026243719	-0.147628245	0.017048404	-0.386699479	0.914712579			ENSACLG00000024493
galnt18a	1.392802021	2.449724844					-0.77330429	1.107664129			ENSACLG00000024512
zgc:162634	-0.242985148	0.247881972	-0.042523912	0.068500926	0.151147542	0.042755389	0.07783918	0.151709467	1.481608028	6.647071806	ENSACLG00000024539
sema3e	2.095134817	4.518812498	-0.573705734	0.786259522	1.679506654	0.490006315	0.040971971	0.030724792			ENSACLG00000024549
tat	-2.721438042	1.93573734	2.922356719	13.23185477	-0.519333688	0.020480857			0.580400476	0.419949807	ENSACLG00000024554
ENSACLG00000024573	-0.350301488	0.245343632	-0.712696459	1.418776834	-0.067813134	0.011732633	-0.176772247	0.214302831	-0.953456824	1.724597379	ENSACLG00000024573
ENSACLG00000024581	0.797055724	0.201996281	0.776400342	0.407353369	0.190838396	0.018905416	0.18049724	0.473927771			ENSACLG00000024581
ENSACLG00000024607	-1.192745931	3.457752938	-0.001661163	0.001450309	-0.125208166	0.07744768	0.181126167	0.284674209	-0.622947757	0.768315225	ENSACLG00000024607
snx1a	0.091747842	0.10636876	-0.405892446	0.858260224	-0.150063676	0.07087389	-0.473609636	1.098470726	-0.747958454	1.520959958	ENSACLG00000024609
ptpn11a	0.492719557	1.196956377	-0.519676634	0.877578435	0.012953704	0.00220955	-0.417015476	0.977699963	-0.303679314	0.160240676	ENSACLG00000024636
tmed2	-0.158722791	0.264506022	0.101947367	0.134612302	0.137917906	0.071376353	0.319907778	1.104981051	1.823094671	11.08466312	ENSACLG00000024683
IREB2	-0.437784173	0.590908436	-0.174492868	0.271225596	-0.190743222	0.139586601	0.049623653	0.089025458	0.209391022	0.195015904	ENSACLG00000024688
ddx55	-1.124256701	5.333554752	-0.296830686	0.301914761	-0.093618757	0.024387182	-0.136386397	0.152801606	-0.393690031	0.504138039	ENSACLG00000024691
inip	0.073628187	0.03004571	0.595711317	0.759785577	-0.189397298	0.051765116	0.094937905	0.068372299	0.147108152	0.078511513	ENSACLG00000024719
eif2b1	-0.586644451	1.736181688	-0.112909452	0.181662944	0.040065174	0.007065668	0.30096793	0.933160416	0.959138236	3.466632182	ENSACLG00000024725
snx30	0.151627578	0.085316637	-0.364835209	0.892489968	-0.318644777	0.173050703	0.121398332	0.206978352	-0.939836143	1.514684395	ENSACLG00000024731
slc25a44a	0.070894	0.044723721	-1.279916504	3.980142342	-0.10325704	0.019177322	-0.12150535	0.222637649	-0.68648914	1.511408157	ENSACLG00000024763
skic8	-0.985775014	4.151103586	0.056622926	0.084408517	-0.050456539	0.02311201	-0.360669177	1.049496847	0.160513195	0.276910484	ENSACLG00000024779
ENSACLG00000024783	0.625821041	0.573301446	-0.116315186	0.117744862	0.407997121	0.200809862	0.263353658	0.326937378	1.227633169	2.269090081	ENSACLG00000024783
denr	-0.173931213	0.168813715	0.129765169	0.195477451	0.063327538	0.013479809	0.286097892	1.046834798	1.631161755	9.469238568	ENSACLG00000024786
palm2akap2	0.420124436	0.661659724	0.592903157	1.396564846	0.056416086	0.013479809	0.1972794	0.388221788	0.173325016	0.130717982	ENSACLG00000024792
crabp1a	0.226936702	0.050194225	1.312767061	1.110169868	0.235371748	0.017048404	0.166124844	0.326369601			ENSACLG00000024794
ENSACLG00000024820	0.092395666	0.071577646	2.413728397	3.606340638	0.412795458	0.15643362	-0.458586486	1.682346721	0.46267532	0.194254088	ENSACLG00000024820
RILPL1	-0.060198839	0.042854923	-0.037486183	0.021857133	0.13524841	0.038212364	-0.5594012	2.375787829	0.435602791	0.19416008	ENSACLG00000024901
kmt5aa	0.492433636	0.369276006	-1.134038328	4.282466777	0.367732083	0.184025933	-0.78865987	1.096916933	0.069847235	0.021560826	ENSACLG00000024907
sbno1	0.528122682	0.881019812	-0.156037111	0.178433389	-0.190546435	0.057389571	-0.347273899	0.423697265	-0.489805603	0.330849082	ENSACLG00000024913
CDK2AP1	0.405572999	0.256656193	0.262404579	0.308125106	0.159677835	0.0429156	0.460894057	0.907910142			ENSACLG00000024940
CACNA2D1	0.968780298	1.117541199	-0.593704152	0.975414299	0.174762126	0.042716222	0.40087109	0.623434462	-0.291565759	0.111702844	ENSACLG00000024948
HGF	-0.309685065	0.174161312	-0.072520046	0.070672252	-0.357679373	0.102371114	-0.041580376	0.021791356	-0.572599492	0.33881462	ENSACLG00000024954
rbm28	0.178359357	0.17318232	-0.202401801	0.358413184	0.146198845	0.088953474	-0.049606817	0.05750592	-0.464620835	0.892843802	ENSACLG00000025024
sin3aa	0.205901399	0.172597801	0.122209769	0.145108303	-0.008868463	0.001965958	0.111410059	0.120612472	-0.672763397	0.357453547	ENSACLG00000025048
ENSACLG00000025073	-0.658668506	1.158810195	-0.44500866	0.435405879	-0.034378103	0.006308047	-0.851381993	1.972487617	-3.819750474	4.63791269	ENSACLG00000025073
PTPN9	1.100280357	3.270377524	0.304273692	0.496579255	-0.404854606	0.256160959	0.426871596	0.988957487	0.131929584	0.06995643	ENSACLG00000025106
ZSWIM6	0.953274398	1.485608375	0.567306965	1.453024104	0.123197539	0.031123022	0.300492051	0.93082281	0.584764973	0.40785998	ENSACLG00000025144
snupn	0.04077135	0.041238217	-0.338744431	0.677171474	0.040872211	0.017048404	0.300872946	1.339175807	-0.099838405	0.07071185	ENSACLG00000025155
ENSACLG00000025188	4.473055172	2.796548578									ENSACLG00000025188
snx33	1.113324737	1.765407195	0.575708089	1.113517748	0.545364057	0.177367969	-0.50129477	1.060252254	-0.181061885	0.109518386	ENSACLG00000025190
CSPG4	1.352257647	4.619638764	1.542238704	8.090586069	0.693529874	0.483234538	0.33448293	0.315537328	1.238034129	0.723136774	ENSACLG00000025191
ENSACLG00000025206	4.818503403	2.525187777									ENSACLG00000025206
hnrnpd	-0.623365615	0.612586964	-1.35350007	1.387794014	0.149692682	0.01908643	-0.345245801	0.304494744			ENSACLG00000025213
ENSACLG00000025219	4.066991668	2.626786848									ENSACLG00000025219
enoph1	-0.071591935	0.064949403	-0.463246914	0.944340836	-0.084735864	0.032579982	-0.209270286	0.296697089	0.027384738	0.008491965	ENSACLG00000025238
frmd4a	1.348503038	4.105925726	0.429592401	1.126507098	0.169363308	0.059713861	-0.348963843	0.531404618			ENSACLG00000025242
ENSACLG00000025243	3.943980101	5.444335928									ENSACLG00000025243
TMEM150C	0.653266817	0.837831196	-0.780844143	1.563248179	-0.317288582	0.090361584	0.333374469	0.278643535	0.211234408	0.090672494	ENSACLG00000025250
sec31a	1.423661792	9.181027349	0.2358012	0.441747846	0.2839965	0.145825836	-0.213614659	0.31234702	1.086015934	1.659290512	ENSACLG00000025274
ENSACLG00000025298	1.271203979	4.097072527	-0.341330343	0.714182853	0.051910169	0.010956687	0.196263713	0.542336632	0.709080909	0.74363273	ENSACLG00000025298
hmg20a	-0.692774544	2.531323123	-0.062949313	0.102214061	-0.29912996	0.336320638	0.255893611	0.62982296	-0.539316371	0.594350428	ENSACLG00000025339
PEAK1	0.429191586	0.618867996	-0.073650337	0.042654548	-0.250639333	0.135573392	-0.558336884	1.3562011	-0.587535268	0.33054501	ENSACLG00000025354
ier3ip1	0.489224265	0.475517538	0.648051241	0.596820501	-0.134308952	0.033072901	0.301332279	0.39892189			ENSACLG00000025360
lin54	-0.099780771	0.070969	0.285949176	0.498013406	0.089932181	0.033955683	0.194822208	0.292529962	-0.65586867	0.680184857	ENSACLG00000025384
syt12	0.747832136	0.170782833	1.016695762	0.777745973	1.371232195	0.5462915	-0.037298571	0.031638683			ENSACLG00000025396
hdhd2	-0.18519606	0.145913433	0.256714819	0.53545616	0.069734623	0.018321587	0.215226438	0.486556152	0.700521329	1.090497806	ENSACLG00000025397
cat	-0.867593604	0.375809229	1.649029887	0.75357865	0.975600088	0.226074383	1.377290474	0.37652171	-0.853060328	1.186302172	ENSACLG00000025401
cat	-0.638527155	1.100639416	-0.832256587	1.857917897	-0.345546693	0.265305926	-0.282238141	0.842379402	-0.724696545	1.084073763	ENSACLG00000025417
cops4	-0.004429087	0.003158571	-0.195720462	0.554358636	-0.007344023	0.00220955	0.301549834	1.484843406	0.958275514	3.931076345	ENSACLG00000025422
katnal2	0.874146795	0.327377911	-0.273339411	0.269427098	0.110875909	0.02606289	0.104914661	0.078157068	0.188823048	0.048973118	ENSACLG00000025424
pdp2	0.233221984	0.260985497	0.579734742	0.912937254	0.055750055	0.013290457	0.282551286	0.655551966	0.63134938	0.836851314	ENSACLG00000025431
ENSACLG00000025436	-0.013320921	0.005086318	-0.282628463	0.48900043	0.440461548	0.117353341	-0.030308671	0.014042506	-0.556898923	0.433213601	ENSACLG00000025436
terb1	0.877014171	0.317439411	0.413714279	0.256277393	-0.231338356	0.196678927	0.25004198	0.202624967	-0.19522832	0.057557005	ENSACLG00000025448
sigmar1	-0.626329172	0.718924316	-0.59652066	0.79790344	0.271817639	0.09169549	0.249959247	0.595466154	0.461492097	0.377714623	ENSACLG00000025457
galt	-0.452305533	0.842516463	-0.161871919	0.149129854	-0.079707008	0.027064296	0.259076308	0.418005987	-0.508284949	0.5962173	ENSACLG00000025465
ENSACLG00000025554	-0.296581439	0.126331135									ENSACLG00000025554
ENSACLG00000025567	1.193562405	0.171478165									ENSACLG00000025567
ENSACLG00000025594	-1.03748725	0.185362924									ENSACLG00000025594
ARF5	0.0578378	0.064949403	0.218808297	0.231031855	0.082818543	0.033955683	0.218265381	0.474240366	1.228101018	2.169767228	ENSACLG00000025604
ENSACLG00000025606	-3.255401852	1.902568408	-0.963827692	0.320459972	0.308811229	0.04526718	-4.484007322	1.606078453	-0.726234544	0.930682721	ENSACLG00000025606
odf3b	0.10764268	0.011679885			0.007656127	0.000812734			-0.776986121	0.107814864	ENSACLG00000025626
cwc27	-0.409236731	0.651528388	-0.06693462	0.075996786	-0.115461302	0.03332443	-0.028586538	0.027060659	0.28514792	0.263009694	ENSACLG00000025628
rabl2	-0.246227208	0.14969571	0.231791738	0.168240759	0.254227751	0.196678927	0.223580676	0.437342572	1.04935058	1.117479176	ENSACLG00000025632
ENSACLG00000025634	0.22491068	0.17584575	-0.652160073	0.694949297	-0.257505838	0.045184368	0.421766581	0.97768071	1.899144287	1.033068436	ENSACLG00000025634
ppwd1	-0.960359214	4.949605573	0.224815536	0.444081693	-0.062260934	0.015739526	0.078991251	0.128938053	-0.150015685	0.171279161	ENSACLG00000025671
cntfr	0.564941436	1.097071113	0.575159124	1.120239774	0.160627156	0.029461971	0.275558093	0.521822435	-0.115027973	0.065696192	ENSACLG00000025691
TMEM168	-0.033739927	0.02309513	-0.014864527	0.017851566	-0.406287394	0.721506921	-0.033980682	0.027338815	0.036710144	0.020314206	ENSACLG00000025696
bmt2	0.579981399	1.159457316	0.553921207	1.783564386	-0.142923606	0.046564258	0.306668322	0.707935371	0.840897781	0.89339517	ENSACLG00000025701
ENSACLG00000025706	0.330877219	0.439342071	-0.754137479	1.952976159	-0.0869251	0.018144639	0.144784551	0.082665894	-1.457786077	2.158966094	ENSACLG00000025706
trim23	-0.62857199	1.072798769	-0.814299844	1.364954601	-0.365037792	0.227284603	-0.29106956	1.12643422	-0.595399443	0.260274512	ENSACLG00000025724
rassf6	1.787185449	4.209739655	-0.931884606	3.497761109					0.136843693	0.069950009	ENSACLG00000025728
ENSACLG00000025740	0.566344583	0.509250913	-0.390948873	1.288676405	-0.277176985	0.017165696	-0.20868901	0.579479982	-0.253419835	0.096464264	ENSACLG00000025740
MUSK	-0.070970786	0.035136159			-0.144233116	0.042422127					ENSACLG00000025743
mzt2b	-0.4943726	1.009690117	-0.05150537	0.06060355	0.148726763	0.043875161	0.127183193	0.282234635	0.816172526	1.796498149	ENSACLG00000025764
lpar1	0.37347027	0.670980417	0.898071576	1.206727664	0.586051599	0.222635682	-0.059267456	0.03089931			ENSACLG00000025772
GCNT4	1.251084499	2.289363439	-0.147552112	0.156977259							ENSACLG00000025787
hmgcrb	0.418815715	0.627187581	0.258865863	0.50306256	-0.125634238	0.053544815	-0.068749539	0.071891002	1.021048983	2.752686494	ENSACLG00000025791
ENSACLG00000025792	4.361830383	4.256032383							7.09095643	3.959462285	ENSACLG00000025792
ENSACLG00000025799	0.8683051	2.975980178	2.408101714	1.339266113	-0.953237948	0.381744333	-0.186894434	0.629708252	0.114426117	0.05761864	ENSACLG00000025799
CERT1	1.305559294	4.86416719	0.543642493	0.86888501	-0.256042087	0.182012185	-0.087964008	0.088689931	-0.281731308	0.197042437	ENSACLG00000025839
arsa	-0.32300572	0.345997638	-0.474407779	0.904848372	-0.214377281	0.057389571	-0.025135552	0.027606023	-0.31303876	0.242970624	ENSACLG00000025872
F2RL2	0.501371063	0.204249798	0.004683192	0.002986044	-0.051289737	0.004358697	-0.483048866	0.692909339	-0.461294068	0.284546622	ENSACLG00000025896
F2R	0.481038409	0.397941108	-0.190845951	0.201257345	-0.130306929	0.020966887	-0.058511413	0.035053913	-0.394871322	0.310815581	ENSACLG00000025911
MAPK8IP2	0.860660178	0.14152564	0.471862315	0.279103511	0.359611184	0.045289569	0.010021137	0.016032576			ENSACLG00000025919
avpr1ab	0.245324746	0.1636912	-0.16043405	0.157270503	0.524028998	0.093137896	0.650060742	0.515159598	-0.001996027	0.000333715	ENSACLG00000025968
MON2	0.376184346	1.139120205	0.169269312	0.6276803	-0.322496973	0.256160959	0.001343411	0.001329443	0.708830248	1.891133837	ENSACLG00000026016
wdr41	-1.072122558	2.172314064	-0.487401041	1.360386349	-0.442835265	0.282777076	0.081101459	0.135001113	-0.618316912	0.771820175	ENSACLG00000026095
ENSACLG00000026100	-2.064083892	1.164502616	-1.066406799	1.447607693	-0.132777118	0.011659853	-0.319685908	0.36063075	1.17589678	0.819949598	ENSACLG00000026100
chkb	0.687621521	0.997171908	-0.276421018	0.435360422	-0.017526091	0.004537264	-0.043336833	0.065384345	0.896535251	0.739455112	ENSACLG00000026108
AKR1D1	-3.94426862	4.003503899	-1.601842273	1.924631344	-1.288945946	1.661715057	-0.001918294	0.000914847	-0.518860013	0.375994215	ENSACLG00000026125
tbca	-1.11713774	3.403135091	-0.336313878	0.661574946	-0.065652627	0.013457612	0.315331103	1.537376681	0.525677868	0.862835682	ENSACLG00000026126
ENSACLG00000026135	-2.483955757	3.74436756	-1.768269219	10.25503499	-0.965882746	1.716109787	-0.213766408	0.195214331	-3.714821748	17.35800791	ENSACLG00000026135
AP3B1	-0.08862595	0.070969	0.14154706	0.26363251	-0.023136191	0.007814785	-0.304544514	0.492070286	-0.022371871	0.017996508	ENSACLG00000026156
fbln1	-1.041225671	2.703494316	-0.795699855	2.890980786	0.1968247	0.071731684	-0.07567635	0.040210993	-0.410807905	0.093894359	ENSACLG00000026160
ENSACLG00000026168	-1.052169288	1.315546155			0.693416036	0.058582395					ENSACLG00000026168
stoml2	0.48697581	1.113838888	0.006731514	0.005927563	0.102383774	0.041648868	0.22005813	0.504303931	2.090618163	7.63252204	ENSACLG00000026173
cpt1b	-1.554100501	4.300835457	-1.347010247	1.895276874	1.004805974	0.252178631	-0.637546038	0.906857422	-2.267622254	1.881609777	ENSACLG00000026177
PIGO	1.096182195	2.186046733	0.307759359	0.370037897	-0.21125278	0.094787363	-0.330809625	0.500655049	0.828164721	0.58363712	ENSACLG00000026215
PHF24	2.978415841	0.555395044			0.365041928	0.081477399	-0.195231112	0.308690801			ENSACLG00000026228
scamp1	0.368930947	1.382524816	-0.023510765	0.029579054	0.184630776	0.099313524	0.057997881	0.112276415	-0.346123784	0.209474903	ENSACLG00000026234
sephs1	-0.610460399	0.845990367	-0.115801652	0.11063385	0.016111299	0.00508895	-0.003414754	0.003477751	0.443864334	0.714064095	ENSACLG00000026244
prkab1a	-0.877761657	0.786154499	-1.245942888	1.699596732	-0.094806625	0.020418664	-0.705310516	1.56715366	-0.858259715	0.364193052	ENSACLG00000026256
lhfpl2a	2.065751885	17.50503588	0.748892563	1.435468851	0.372968066	0.168436258	0.305151326	0.59748743	0.926455456	0.590860354	ENSACLG00000026258
pparab	-0.825773981	0.818422317	-1.150296302	1.421452663	0.380916088	0.06613192	-0.82093218	1.391726637	-0.063212807	0.018604258	ENSACLG00000026270
yars2	0.026004087	0.020476448	0.543303215	1.710273582	0.33890852	0.148778408	0.103624552	0.122689962	0.712799586	0.6758963	ENSACLG00000026295
prpf18	-0.536809736	1.640323659	-0.513616076	1.318694219	-0.283830732	0.141397282	-0.009042166	0.008672795	-0.757164384	1.928821985	ENSACLG00000026296
cdkn1bb	1.260720225	2.612467632	0.839899266	1.651922126	0.669089825	0.415718407	-0.044124139	0.023259188	0.373371633	0.123286394	ENSACLG00000026299
ENSACLG00000026304	-1.034515444	0.674926628	-1.385737374	6.041565462	-1.138205791	0.269227653	-0.183199118	0.064181789			ENSACLG00000026304
DMGDH	0.570909563	0.654355749	1.477542628	5.068351348	-0.191373775	0.033613347	-0.373144721	0.531727635	-0.204925962	0.143483106	ENSACLG00000026324
wwox	-0.363393625	0.289621234	0.325881825	0.472622315	0.309185953	0.151141943	0.075639295	0.091217303	0.622669501	0.622243272	ENSACLG00000026354
nfat5a	0.787560005	0.656586245	-1.125806994	1.536993711	0.232868495	0.061146227	-0.961773931	1.308027639	0.244168131	0.05761864	ENSACLG00000026379
mrps35	-0.34906901	0.618071001	0.007418566	0.007628	-0.261225422	0.10496467	0.073505344	0.088860874	0.612969705	1.174854448	ENSACLG00000026388
rxraa	0.680886509	0.553922776	0.148272978	0.098404072	-0.561802586	0.17536909	-0.48890196	0.752510117	-0.320632566	0.241970781	ENSACLG00000026392
bhmt	-0.777162022	1.589969904	-0.40273416	0.903988472	-0.420271921	0.194718823	-0.386662097	0.516408869	-0.913431943	1.805741221	ENSACLG00000026404
TEAD4	0.00369611	0.002236144	0.437690193	0.305419309	-0.318465417	0.154682251	0.418234432	0.301426456	0.480640502	0.327689043	ENSACLG00000026408
DENND2A	0.670465992	0.781490071	0.746266012	1.776823753	-0.205833897	0.057933242	-0.585869487	3.408248082	0.176290758	0.095222062	ENSACLG00000026418
JMY	0.255461653	0.101223614	-0.466787371	0.308088326	0.147764259	0.0429156	-0.88004303	1.263070029	-0.9249933	0.714669496	ENSACLG00000026423
ENSACLG00000026427	0.508444442	0.949898151	-0.522238655	1.126596156	0.184169546	0.068876181	0.07685311	0.13709797	-0.08164493	0.052062136	ENSACLG00000026427
wdr5	0.131198534	0.18145109	-0.139204219	0.246724471	-0.093988088	0.033012222	0.204355835	0.938995001	0.06635983	0.052133972	ENSACLG00000026429
HOMER1	-1.531582049	6.593279272	1.141088014	2.208602259	-0.100062754	0.023030981	0.685637168	1.743444427			ENSACLG00000026430
hprt1l	0.549483098	0.493799752	-1.391430816	2.806556681	-0.210546908	0.0497015	-0.102720738	0.148550979	1.200111364	0.425949186	ENSACLG00000026437
ADCK2	-0.178049296	0.101657275	-0.531106805	0.932856918	0.068326543	0.01857888	-0.090649069	0.091217303	-0.005499649	0.001628769	ENSACLG00000026439
ENSACLG00000026447	0.485667587	0.504528423	0.477938387	0.633978663	0.388531601	0.16044325	-0.131762899	0.317453004	1.394432204	0.754851081	ENSACLG00000026447
ENSACLG00000026450	0.292638538	0.263127746	-0.498713617	2.071416439	0.019719324	0.007065668	-0.514226227	2.956900709	-1.290799099	3.499967149	ENSACLG00000026450
DTWD2	1.11905295	2.985629998	0.779002614	1.932960431	0.230306652	0.069823916	0.50238303	1.360872287	1.429839629	0.932699839	ENSACLG00000026455
tia1	0.188619626	0.391306371	0.112963753	0.241990663	-0.027642559	0.008226983	-0.036089223	0.060097647	0.331473476	0.513564758	ENSACLG00000026467
psmd7	-0.208954259	0.398258264	0.457909531	1.694239334	-0.002327195	0.000516668	0.264487625	1.023131328	1.603595692	8.693886022	ENSACLG00000026469
ENSACLG00000026473	-0.25367957	0.028947432	2.036002968	0.874249334	0.214446337	0.095072905	0.562213817	0.648083854			ENSACLG00000026473
C2orf42	0.357051424	0.356395794	0.253740051	0.33724649	0.106063113	0.051183652	-0.250983784	0.397081535	0.501215118	0.250212194	ENSACLG00000026481
pus7	-0.089850077	0.109735783	-0.517829647	1.648130312	0.206129279	0.126583611	0.227011251	0.475654892	-0.512287328	0.827748882	ENSACLG00000026503
fbxl14a	0.888972964	0.869272303	-0.062355103	0.045109708	0.019989231	0.004537264	0.339763485	0.564947399			ENSACLG00000026512
erc1a	1.269636548	6.605300306	0.124071617	0.095540918	0.01938562	0.003851752	-0.042244233	0.073790409	0.569536551	0.453665339	ENSACLG00000026518
ZNF703	-0.713546065	0.90402698	0.690230327	1.564829002	-1.04548791	0.590727562	0.10124387	0.068372299			ENSACLG00000026525
ENSACLG00000026531	0.790394381	1.746175571	-0.474020874	1.242105019	-0.405422017	0.201287193	0.170455333	0.16315547	1.001316157	1.574253835	ENSACLG00000026531
VAV2	0.222977782	0.109124075	-0.090187733	0.067234871	-0.357760199	0.11326663	-0.204136843	0.278240735	-1.329127244	1.449451697	ENSACLG00000026536
TRAF2	-0.489787917	0.513948234	0.106639689	0.109672497	-0.04816095	0.009906933	0.198952308	0.568664795			ENSACLG00000026561
ENSACLG00000026621	1.208356597	2.884966425	1.2404373	9.021557518	-0.402087339	0.045444634	0.078255467	0.0591754	1.777145456	0.435356877	ENSACLG00000026621
hdac10	0.250485002	0.253916575	-0.17307648	0.219066121	-0.059241025	0.007814785	-0.001804378	0.001312118	0.048735107	0.026485051	ENSACLG00000026638
ENSACLG00000026650	0.685646943	3.54239992	-0.148965001	0.13817512	-0.345727278	0.223019463	-0.306005783	0.344127348	-0.446396334	0.276402838	ENSACLG00000026650
parvb	0.18894483	0.296115969	0.1171078	0.098202181	-0.021347576	0.005298017	0.030836155	0.030362787	1.698187884	1.514459871	ENSACLG00000026651
ENSACLG00000026666	2.355571111	3.668503253									ENSACLG00000026666
pik3r1	-1.084304258	1.873589775	-0.534773921	0.982681807	0.414393677	0.180029034	0.519380544	1.327581891	0.323699483	0.293115233	ENSACLG00000026675
parvg	-1.251067549	0.760475598	-0.812144526	1.909336649	0.248973915	0.054458094	-0.337277064	0.277536719			ENSACLG00000026683
SHISAL1	1.672667595	2.136336558	0.266745321	0.372700387	0.438608452	0.298819054	0.318184234	0.734564608	0.84405422	0.578245958	ENSACLG00000026699
rad52	0.471207129	0.926602759	0.0889461	0.120045931	-0.15000237	0.060950527	0.373120305	1.229719425	-0.397325946	0.604176868	ENSACLG00000026718
MAST4	0.419180417	0.482182388	-0.107213071	0.118694758	0.115754468	0.027064296	0.093211802	0.205948624	-0.5480289	0.692080763	ENSACLG00000026723
PRR5	-0.969710176	1.61601663	-1.591774927	6.051925468	-0.730126501	0.248298915	0.425586266	1.183266491	-0.885638572	1.192439339	ENSACLG00000026726
ENSACLG00000026727	0.160308191	0.068841464	-0.084581313	0.024124632			-1.159101832	0.8549557			ENSACLG00000026727
plxnb2b	0.605768883	0.547824372	0.268480136	0.660409721	-0.230144088	0.200809862	-0.342545443	0.210700813	0.757769084	0.439782343	ENSACLG00000026742
TMEM60	-0.912665002	1.419222623	0.40001793	0.416518435	-0.162725853	0.081679145	0.191805359	0.169231207	-0.005275757	0.001478748	ENSACLG00000026746
RSBN1L	0.086274966	0.08650709	0.711422262	1.059696188	0.046238011	0.016076672	0.218229802	0.439925684	-0.101108495	0.065976182	ENSACLG00000026751
ENSACLG00000026753	0.431107632	0.260024926	0.875498499	1.329277617	-0.304001917	0.036514014	0.029732116	0.016038062			ENSACLG00000026753
srek1	0.18276816	0.136505022	-1.172522701	4.141603125	-0.2356671	0.165386104	-0.300517691	0.369652676			ENSACLG00000026754
FAM185A	-0.583313407	0.982802944	0.694206733	0.983441493	-0.293686654	0.136180538	-0.005219326	0.004010606	2.007464734	3.004597506	ENSACLG00000026762
ENSACLG00000026774	-0.75007802	0.41151179	0.737691725	0.412504002	0.65210583	0.061186414	-1.124714231	1.721609124	0.474364731	0.314194275	ENSACLG00000026774
erbin	0.559418218	1.176360201	-0.415816723	0.892489968	-0.040202107	0.008226983	-0.050604981	0.062939809	-0.471980374	0.59091032	ENSACLG00000026794
LRRC17	0.598918158	0.801585928	0.780933128	2.309103485	2.446950597	0.951217277	-0.090306663	0.045490128	0.488401444	0.334408123	ENSACLG00000026820
ENSACLG00000026827	-0.633634839	1.610210289	-0.094360064	0.126381097	0.185586809	0.080046844	0.102668206	0.176122749	-0.130775043	0.119755184	ENSACLG00000026827
ENSACLG00000026840	0.999195545	2.232288314	0.005810028	0.002826932	-0.080326744	0.023030981	0.233299973	0.843840315			ENSACLG00000026840
ENSACLG00000026847	3.400726345	2.248637807	-2.656945168	1.642205664	-0.075943298	0.007358061	-0.713211712	0.777917393	1.270458517	0.214775472	ENSACLG00000026847
nln	2.18920765	2.310306603	0.280868345	0.306174995	0.14248337	0.060851224	-0.079504282	0.064129339	0.181114002	0.069415901	ENSACLG00000026853
tmem230a	-0.798211325	3.144569217	-0.661771112	2.221739944	-0.209534895	0.060851224	-0.199049905	0.286498274	-1.632993138	6.189168272	ENSACLG00000026867
SINHCAF	0.913368643	1.264292537	-0.523948878	1.398718575	0.15824501	0.052585121	0.724398528	2.462472212	0.040323002	0.015913486	ENSACLG00000026869
kxd1	-0.51980622	1.086374373	-0.758399027	1.888524179	-0.018185666	0.004537264	0.288598931	1.254879049	0.080893831	0.039235408	ENSACLG00000026874
trappc13	-0.04923096	0.041727351	-0.316218907	1.115407602	0.195787677	0.076265861	0.020978433	0.017950113	0.114479819	0.076342204	ENSACLG00000026883
dpysl2b	1.845362238	6.468878556	0.172819145	0.158712629	0.625247386	0.362183017	0.653265014	2.098907324	1.554678269	2.307439787	ENSACLG00000026885
ergic2	-0.135652993	0.139118222	-0.135699479	0.290210265	-0.311412733	0.269227653	0.047883488	0.060628681	0.082999572	0.061345489	ENSACLG00000026888
tnfrsfa	0.615248135	1.093910721	0.369162898	0.403745861	0.023458686	0.004534181	0.565662076	0.780104718	-0.423294846	0.410698578	ENSACLG00000026903
MAGI2	0.951001182	1.037199069	0.731855968	1.383959335	0.128655688	0.020464398	-0.172918919	0.292849756			ENSACLG00000026912
TUBGCP6	1.140265177	2.977419279	0.206346846	0.234803479	-0.035416771	0.011844847	-0.163994329	0.424761366	1.0686849	0.817106907	ENSACLG00000026919
bnip3lb	-0.985256328	5.276032666	-0.074850168	0.082905028	-0.084627723	0.035164909	0.222068114	0.608636969	-0.857339785	1.677131717	ENSACLG00000026931
ppp2r2ab	0.598069669	0.43587499	0.634253918	1.705863292	0.339363463	0.395488621	-0.121226093	0.133754321	1.579341584	2.56441208	ENSACLG00000026937
ENSACLG00000026942	0.729775893	0.702387066	-0.378298424	0.737895501	-0.171741102	0.058973037	-0.222365746	0.288420978	-0.891535489	0.981835669	ENSACLG00000026942
appl2	0.57603481	0.949898151	-0.025533771	0.015085949	0.13882994	0.028175318	-0.478105801	0.642475193	1.91457249	1.050333605	ENSACLG00000026945
gsna	-0.337903656	0.501904863	0.154326308	0.190993038	-0.178516091	0.042055643	-0.029518601	0.020262717	-0.388416998	0.16542178	ENSACLG00000026953
dab2	-0.120554911	0.095203133	0.311298197	0.476028433	-0.140142279	0.030834405	-0.135507829	0.147661708	-1.274302503	3.817332446	ENSACLG00000026962
gnai1	-0.078182182	0.099044397	-0.011105506	0.015996706	0.069357036	0.030675104	0.146534239	0.238528573	-0.71892551	1.923758534	ENSACLG00000026980
NUAK1	1.796725326	6.934358871	1.652818466	7.84895982	-0.002352485	0.000280648	0.083068433	0.084973746	-1.917108497	4.66123707	ENSACLG00000026981
stom	0.658443775	0.088124793	2.14890075	0.433437065	-0.310666876	0.178801302			-0.643678457	0.076282105	ENSACLG00000026990
ENSACLG00000026991	0.510695357	0.364487004	1.533889065	1.766074548	-0.181279263	0.121117586	0.056029865	0.028002074	-0.874070835	0.263889485	ENSACLG00000026991
c9	-2.629820158	1.031095754			-0.390295946	0.101917779	-3.4882725	1.237688853	-0.352443332	0.439315695	ENSACLG00000026996
gas1b	0.40230808	0.311864757	0.515017807	0.862123602	-0.313632437	0.037815052	0.560971953	0.642123483			ENSACLG00000026998
fbp1b	-2.526741103	2.154126165	3.157980279	1.409415079			-1.884921174	0.779946128	1.110448092	2.745708162	ENSACLG00000027007
GTF3C4	0.132362663	0.098786749	-0.151718782	0.154751093	-0.251014163	0.186136425	0.023780569	0.023514351	-1.04234857	1.672278897	ENSACLG00000027017
tsc1b	-1.687629847	8.286127927	-0.312525288	0.685351781	-0.122826503	0.030966769	-0.067896854	0.109648445	-1.262220715	3.170336009	ENSACLG00000027023
ENSACLG00000027025	4.119245184	6.143708907	0.648644018	0.95729652	-0.739488577	0.165386104					ENSACLG00000027025
szl	1.854150667	1.330152568			0.855240701	0.412639261					ENSACLG00000027030
GFI1B	-0.402573796	0.185362924	-0.519777521	0.533100169	-0.61817815	0.088953474	2.648263018	4.686181618	0.983397931	0.585956072	ENSACLG00000027053
GTF3C5	-1.13078389	3.272934716	-0.144684544	0.155093892	-0.017913566	0.006182442	-0.238240642	0.353206803	-0.007842406	0.002775494	ENSACLG00000027055
CEL	-3.09303166	2.156349559			0.627132857	0.146736981	-0.864213317	0.918211086	0.904185303	0.189664523	ENSACLG00000027058
CEL	-5.533075584	11.32021968	0.195627609	0.05124719	0.098457189	0.009906933			0.386365183	0.095127017	ENSACLG00000027073
TMEM117	3.02568979	21.74090742			0.242139271	0.077610605	-0.375763819	0.612358694			ENSACLG00000027085
ENSACLG00000027098	-0.554838766	0.643489707	0.304260023	0.211154536	-0.160300766	0.042294522	-0.032941829	0.031021848	-1.554871108	2.12284177	ENSACLG00000027098
grin1a	-0.288572045	0.029083675	1.51929596	0.58982107	0.399108547	0.141679653	0.043625155	0.039220115			ENSACLG00000027108
ENSACLG00000027109	-0.706339109	0.429154398	-1.752303334	1.42333439					1.660995158	0.537535538	ENSACLG00000027109
SLC4A4	1.307039346	2.280907901	-0.102882087	0.076694379	-0.266117614	0.043162474	1.109890526	1.10624209	-1.582959289	3.046451998	ENSACLG00000027117
twf1a	0.486473498	1.104617354	-0.406659062	1.385103681	-0.098165145	0.030678692	0.21383176	0.454105458	0.78572855	1.556503018	ENSACLG00000027122
KLHDC10	-0.734025111	0.824348337	-0.923348285	1.931619341	0.210746938	0.092384172	0.036504312	0.026065998	-1.4018595	1.88255346	ENSACLG00000027123
tmem263	-1.056044031	3.679653966	-0.507372366	0.976391784	-0.225023872	0.127309429	0.055398778	0.083609471	-0.457223527	0.417291586	ENSACLG00000027181
ENSACLG00000027185	-0.02882384	0.008394345	0.058955445	0.034701229	-0.230123778	0.082199669	0.105120052	0.107081414	1.467195909	1.474539755	ENSACLG00000027185
ric8b	-0.355598026	0.651640817	-0.554969386	0.977711939	0.055820272	0.018980203	-0.305240459	0.610869613	-0.013711781	0.007698463	ENSACLG00000027196
rfx4	0.799082054	1.201765079	-0.354388671	0.262993043	0.031350776	0.004576237	-0.419207182	1.271205904	0.005356478	0.000817122	ENSACLG00000027213
mob1bb	-0.161527032	0.366557411	-0.284793923	0.704671702	0.049981481	0.013114955	-0.010146177	0.011155318	0.520789811	0.816847299	ENSACLG00000027216
TNPO1	2.682445104	4.924846348	-0.26991416	0.283825457	0.145503175	0.04825744	-0.451719288	0.505972631			ENSACLG00000027223
ENSACLG00000027230	0.477872703	0.159862351	0.534714026	0.839716645	0.06592535	0.013398821	-0.595399004	1.21050129	0.165970506	0.01817906	ENSACLG00000027230
POLR3B	-0.117506115	0.153238015	0.030131331	0.032571219	-0.254899996	0.304714588	-0.233984994	0.478854988	-0.481202012	0.437153414	ENSACLG00000027243
fcho2	0.494226859	0.702056414	-0.101826874	0.148328723	0.148888679	0.057389571	-0.121134631	0.34903826	-0.248250413	0.300221711	ENSACLG00000027259
slc31a2	-0.317089748	0.461084451	-0.346150139	0.412504002	-0.450402261	0.365900838	0.036826147	0.041770286	0.137678834	0.076282105	ENSACLG00000027306
endouc	0.176095466	0.086771452	0.61264433	0.644586598	1.058763765	0.955704217	0.664842669	0.791293963			ENSACLG00000027310
niban2a	1.140192936	0.916887485	-0.380365432	0.69864884	-0.435559433	0.321568283	-0.232306342	0.113545701	-0.611965384	0.30171117	ENSACLG00000027311
stxbp1a	0.076951747	0.013469945	1.143057837	0.547691088	0.631316079	0.116649925	-0.094394854	0.136501335			ENSACLG00000027321
ppfibp1b	0.067921713	0.085517426	-0.204604438	0.511547975	-0.124382572	0.083142753	-0.210333851	0.390136366	-1.362156863	3.778120887	ENSACLG00000027329
ENSACLG00000027333	0.722009023	0.777919439	1.089311946	0.974586593	-0.08112738	0.016249081	-0.136502506	0.400144101			ENSACLG00000027333
btf3	-0.516481947	0.766864791	-0.795991127	5.370625328	-0.103387937	0.021218722	0.33112388	1.063479053	-0.026393088	0.017599817	ENSACLG00000027347
ankra2	-0.677977463	1.565258341	-0.531673958	0.770800024	-0.124735598	0.0429156	0.118386782	0.198650587	0.453428664	0.302623615	ENSACLG00000027357
arntl2	1.276595793	3.193801989	0.300149061	0.426368636	-0.05999114	0.021218722	-0.003792591	0.002903257	0.458960205	0.433087052	ENSACLG00000027363
ARHGEF28	0.176318317	0.131232531	0.095666953	0.097900427	-1.295869352	0.999693708	-0.334898407	0.627320746	-1.934051288	7.787139743	ENSACLG00000027367
MAN1B1	0.251099239	0.1147371	-0.563974077	1.008346582	-0.367025469	0.2409274	-0.959018878	1.674296041	-0.701863167	0.835775136	ENSACLG00000027386
nr1h4	-3.605269513	2.495382812			-0.211843001	0.034043354			-0.721750772	1.345656431	ENSACLG00000027394
ube2nb	0.056600236	0.071669875	-0.05443719	0.096562718	0.085890803	0.047582363	0.285207139	0.91931745	0.32229331	0.568818829	ENSACLG00000027408
nudt4a	0.709530362	0.754416379	-0.206452453	0.162115566	0.152085173	0.037473667	-0.07120862	0.045700087	-1.064058556	0.957751722	ENSACLG00000027416
hexb	-0.548130105	1.388373428	0.281568419	0.905141546	-0.638645174	0.422509878	0.009519187	0.016292037	-0.316972951	0.242164712	ENSACLG00000027420
EEA1	-0.010626816	0.006828078	0.035760913	0.039912204	-0.261823868	0.142732845	-0.488233033	1.460281762	-0.254543949	0.178772816	ENSACLG00000027421
gfm2	-0.159680946	0.147831098	0.860575359	2.802076144	0.289076366	0.169172049	-0.001070265	0.001195638	1.251042951	2.702196185	ENSACLG00000027430
ehmt1b	0.302617164	0.502637094	-0.465602792	1.600528809	0.007714781	0.00220955	0.045662485	0.051261424	-1.200211893	3.09708657	ENSACLG00000027447
nsa2	-0.244679477	0.488676319	-0.574109986	1.217644908	-0.306647783	0.121939694	0.29966702	0.766763404	-0.141649443	0.120269672	ENSACLG00000027450
tor1	0.018746007	0.010639652	0.025386919	0.022049515	0.049108522	0.016661144	-0.028341578	0.032592211	0.255875053	0.307367524	ENSACLG00000027453
egfl7	0.51701373	0.37321423	1.005871319	2.117829395	0.085121645	0.017048404	-0.261634967	0.186510377	0.171078119	0.095434244	ENSACLG00000027456
ssna1	-0.936265044	1.857056103	0.349188598	0.377501787	0.180768589	0.08981043	0.320839615	0.772072787	0.551346938	0.50652357	ENSACLG00000027461
tmem203	-0.247175859	0.225435231	-0.045161468	0.03019985	-0.074151626	0.013660723	0.015331167	0.011419482	-0.394057947	0.170438902	ENSACLG00000027473
alad	-0.199685612	0.154466691	0.43333694	1.58770086	-0.145297348	0.038627376	-0.111804916	0.153902857	0.64784202	1.257458736	ENSACLG00000027476
FNBP1	0.354090904	1.240254389	-0.122923911	0.170161093	0.193672093	0.069878498	0.004436093	0.005842909	-0.075395485	0.041884042	ENSACLG00000027481
ENSACLG00000027485	-1.011060521	1.611456139	-0.287194453	0.671025003	-0.035419193	0.007065668	-0.176710294	0.245084437	-1.156987144	2.055986782	ENSACLG00000027485
ccnb1	0.812044175	0.258918776	0.664643762	0.546869838	0.148261993	0.068876181	2.0864485	3.684426899	-1.492470705	0.474110718	ENSACLG00000027514
zfand5b	-0.608952738	1.394892221	-0.342357506	1.075559853	-0.275199877	0.194025555	0.089821947	0.136833618	-1.758921835	1.921517148	ENSACLG00000027517
ENSACLG00000027526	1.13350877	1.582583797									ENSACLG00000027526
FBXO31	-0.05027689	0.008420046	1.079740492	0.43467279			-0.878521796	0.142366963	0.900855776	0.169361656	ENSACLG00000027538
COL5A1	1.765383627	6.595084676	1.442383991	5.830881818	-0.188533121	0.043537845	0.160855861	0.084477999			ENSACLG00000027546
ENSACLG00000027569	-0.330494191	0.202705567	0.578724729	0.536424593	-0.184098319	0.053943882	-0.405494004	0.479985091			ENSACLG00000027569
ENSACLG00000027589	0.047057483	0.025471855	0.145303113	0.20231804	-0.240661288	0.087646352	-0.13932599	0.152965146	0.631986825	0.726591875	ENSACLG00000027589
olfm1a	0.575312297	0.261929581	1.741291242	3.889352878			0.037945479	0.044734285	0.82268588	0.759478251	ENSACLG00000027600
fanci	0.199508193	0.132548875	0.989973133	4.439296892	-0.144522293	0.061313743	-0.011943937	0.013638179	0.963995833	0.702934457	ENSACLG00000027601
ENSACLG00000027602	0.617174742	0.428584928	1.475233362	2.830141645	0.760134289	0.123220524	0.088112618	0.12439834	0.678965415	0.685935486	ENSACLG00000027602
slc30a5	-0.31777168	0.528769522	0.507675977	1.643963565	-0.203234142	0.08981043	-0.033150995	0.038345862	1.024063369	2.544594958	ENSACLG00000027606
ENSACLG00000027608	1.378827434	2.254146319	-0.042214333	0.040892364	-0.254215323	0.233542344	0.114552845	0.156835584	0.436366048	0.229564639	ENSACLG00000027608
mrps2	-0.417429133	0.648719371	-0.436903475	1.293798563	0.069171857	0.028380004	0.288103773	0.538021604	1.029293236	2.080208457	ENSACLG00000027610
ttll11	-0.078881238	0.047125682	0.155999481	0.099513947	0.089290199	0.024653723	-0.137791575	0.255016459	0.534930063	0.189664523	ENSACLG00000027621
MAMDC2	0.21718967	0.154393354	0.522964305	0.942979773	-0.411748957	0.087850684	-0.334473555	0.406511247	-0.370389396	0.212414117	ENSACLG00000027624
tjp2a	-0.133490854	0.115118415	0.483900702	1.492291369	-0.18077576	0.063194709	-0.690124219	1.11946399	-0.682519982	2.12284177	ENSACLG00000027637
dab2ipb	0.257895406	0.282563486	-0.206335475	0.135884034	0.611434828	0.51623587	-0.45647258	0.917588682	0.194157191	0.055764911	ENSACLG00000027638
sspn	-0.157357131	0.076077722									ENSACLG00000027669
EFNA5	1.056825344	5.570226238	0.580021643	1.20483056	0.337622023	0.099592122	0.260069217	0.536447537	0.395811832	0.215238187	ENSACLG00000027701
ENSACLG00000027721	1.68436472	3.935664965	0.040793593	0.033872813	-0.142507651	0.013569439	-0.286959073	0.359124472			ENSACLG00000027721
aif1l	0.177364089	0.288383064	-0.304777967	0.831199131	-0.159951256	0.047114186	0.495797944	1.323111779	-0.049070542	0.012268176	ENSACLG00000027732
prkaa1	1.197970444	2.670821555	0.182100792	0.16968493	0.029000665	0.00818676	0.048921306	0.03603832	-1.019802836	1.835127972	ENSACLG00000027734
ttc33	-0.665663213	2.932356402	-0.796407572	1.881383936	-0.015224747	0.003596294	-0.056509399	0.078162742	-0.990857772	1.983886452	ENSACLG00000027735
ptger4b	0.960602251	1.413387195	-0.377354798	0.424151749	0.158005106	0.011969504	0.407269384	0.244664432	-0.492824818	0.203168061	ENSACLG00000027737
MAP1B	2.040665757	0.813744864	1.295318763	2.027161895	0.600896231	0.08981043	0.340185565	0.440205109			ENSACLG00000027739
ptcd2	-0.088390114	0.117401293	-0.451840471	0.855219387	-0.093880449	0.030918095	-0.086519727	0.142562827	0.734369745	0.797968417	ENSACLG00000027742
CACFD1	-0.382308815	0.484057767	-0.608610723	0.608725788	-0.462830281	0.222267859	-0.463012279	1.567602141	-0.772540445	0.384285584	ENSACLG00000027744
ENSACLG00000027752	0.183244999	0.200897658	0.099028688	0.060498075	-0.258419839	0.104452359	-0.289087087	0.418005987	0.921819801	0.396778103	ENSACLG00000027752
garnl3	1.416451072	0.926830675	0.762367096	2.209473394	1.613946447	0.705605626	0.07468433	0.065750276			ENSACLG00000027760
ptges	0.511086099	0.887615971	1.3840932	4.038927728	0.492232365	0.111035055	0.692883413	0.402842166	0.615932315	0.291602413	ENSACLG00000027791
RHCG	0.301991023	0.116468813	0.022641436	0.022197662	0.78916382	0.078064375	-0.015017099	0.00894226			ENSACLG00000027792
usp20	-0.36404668	0.41413281	-0.162899738	0.178590162	-0.153897929	0.060851224	-0.749113377	1.548137669	-0.547939426	0.377646455	ENSACLG00000027797
gdpgp1	1.396588411	3.536481531	0.156562773	0.178544369	0.107824712	0.028885388	0.364702777	0.616833502	2.926248153	3.871535547	ENSACLG00000027803
ENSACLG00000027805	-0.070566672	0.058642153					-0.475764922	0.441038568			ENSACLG00000027805
cib1	-0.618273684	1.243610103	-0.101093576	0.101701916	-0.058420514	0.015739526	-0.234289493	0.602634421	0.159260811	0.194254088	ENSACLG00000027808
ENSACLG00000027810	-0.676087303	1.263158475	0.059824007	0.047965716	-0.104364792	0.019922786	-0.322103825	0.471081001	-0.102831987	0.050512796	ENSACLG00000027810
surf1	-0.021472202	0.015876025	-0.045207764	0.058747152	0.204613556	0.090361584	0.115817892	0.191616062	1.351992054	4.442306365	ENSACLG00000027811
unc45a	0.675787314	1.447029624	0.17475928	0.246183616	0.251970272	0.214760422	-0.078600595	0.149116623	0.893150572	1.925824	ENSACLG00000027814
surf6	-1.399895036	2.703494316	-0.579348761	1.346347776	-0.21193287	0.064934003	-0.133041195	0.219953218	-0.268043166	0.247376128	ENSACLG00000027819
kyat1	-0.063731628	0.071669875	-0.245559508	0.444553201	0.114962432	0.053477499	0.203979233	0.450185588	1.061110637	2.753132431	ENSACLG00000027823
MAN2A2	0.856071285	1.810834709	0.095580325	0.101401882	-0.091115102	0.024233035	-0.57681313	1.145384347	0.101698543	0.048662334	ENSACLG00000027827
spout1	-0.363874976	0.564593802	-0.421986008	1.073067735	-0.193495639	0.070966084	0.028484556	0.026623011	0.050939604	0.041161326	ENSACLG00000027828
ST6GALNAC6	0.848453911	1.527854871	-0.590471354	1.492005443	0.280017412	0.136731106	0.098408833	0.149089541	0.391729215	0.462589455	ENSACLG00000027838
st6galnac4	-0.080246702	0.043620651	-0.726275395	0.759895722	-0.420779163	0.16775835	0.126325749	0.169419723	-0.372355781	0.116196846	ENSACLG00000027840
miga2	0.855650744	1.18141163	-1.075105445	5.007562505	0.3088943	0.314874602	-0.384479095	0.948064517	0.322304453	0.146507982	ENSACLG00000027841
dolpp1	1.03590849	2.400479908	-0.090170744	0.117198633	0.244031686	0.100022177	0.065619374	0.075382966	0.877437769	1.087423658	ENSACLG00000027849
furinb	0.172423572	0.091586592	0.321123483	0.410941164	-0.262556176	0.102570462	-0.078188732	0.08532085	1.010749949	0.654945973	ENSACLG00000027853
NTNG2	0.487217846	0.824105074	1.531042843	5.492532535	0.145808932	0.018905416	0.186184289	0.169000952	0.903684404	0.5451392	ENSACLG00000027854
ENSACLG00000027857	-0.157277232	0.126203383	-0.880618382	4.454549501	-0.093210551	0.035858233	-0.409170841	1.003928684	0.075062506	0.035356125	ENSACLG00000027857
rapgef1b	0.354589894	0.648936399	0.158077044	0.165313878	-0.010348535	0.00220955	0.175859613	0.428035203	-0.340015396	0.232263738	ENSACLG00000027860
uck1	-0.747919725	2.370967239	-0.296005092	1.301833309	0.126821603	0.041142286	-0.159296122	0.580545842	-0.006521585	0.004638529	ENSACLG00000027867
dnlz	-0.532917606	0.770385645	-0.499499639	0.558064205	0.316424445	0.10013844	0.115816088	0.115122994	0.883329676	0.616994122	ENSACLG00000027870
lrrc8aa	1.531349145	3.043510861	-0.34802121	0.339341534	0.100259868	0.021984899	-0.697924497	1.073487226	0.825115614	0.370891989	ENSACLG00000027871
dolk	0.56323532	0.52331129	0.117874544	0.078816473	0.078116343	0.010469561	0.129805792	0.172593042	1.61767231	1.346063253	ENSACLG00000027875
NUP188	0.571374785	0.737634089	0.530727149	1.549197223	-0.303739136	0.26688384	-0.074858121	0.081861099	0.028698065	0.016541943	ENSACLG00000027877
cdk5rap2	-1.284788939	3.668410233	-0.152451414	0.062379929	-0.248364656	0.095610545	-0.81488559	0.928277207	0.192790762	0.04550236	ENSACLG00000027883
ENSACLG00000027892	1.670960653	2.40104533	1.470373827	3.372791558							ENSACLG00000027892
psmd5	-0.473645811	1.087322294	0.353638031	0.666960593	-0.032463725	0.017048404	-0.010620544	0.016647106	1.503218141	4.884861447	ENSACLG00000027903
notch1a	0.81409917	1.107485645	0.303062437	0.409689586	-0.581882968	0.171444327	0.145247861	0.232607529	-1.344794659	2.042731625	ENSACLG00000027910
ENSACLG00000027914	0.239061012	0.378712201	0.531978153	2.170987886	-0.182833015	0.048544262	-0.332980058	1.432890834	0.753431102	1.423274168	ENSACLG00000027914
ENSACLG00000027916	-0.174632854	0.108473243	-0.174784984	0.165295062	0.11718461	0.028968428	0.318872076	0.79971407	0.0026386	0.000700872	ENSACLG00000027916
rpl28	-1.24029886	3.607294672	-0.490442908	1.176729567	-0.164899155	0.030177468	0.234173545	0.85842642	0.386788856	0.382983673	ENSACLG00000027917
pdcl	-0.331995581	0.841662562	-0.046122314	0.077909599	0.010588078	0.00252877	0.055675596	0.076130512	0.195182489	0.204637	ENSACLG00000027918
ptgs1	0.352804884	0.310177728	-0.849309031	2.139996993	-0.063555869	0.007814785	0.191418031	0.190980631	-0.660154251	0.356111832	ENSACLG00000027920
rpl37	-0.99716425	2.237240212	-0.289030163	0.603550024	-0.145447267	0.027064296	0.302309423	0.567605536	0.389493998	0.397519041	ENSACLG00000027921
PEA15	1.043613518	1.61957287	0.839204025	1.138738299			-1.151766195	2.371471643			ENSACLG00000000071
casq1b	0.407600208	0.630601528	2.406076933	3.956065111							ENSACLG00000000078
ENSACLG00000000093	-4.742366596	1.805408565							1.451278028	0.268966873	ENSACLG00000000093
sepsecs	-0.390738054	0.801890107	-0.194166411	0.250352212	-0.016342321	0.003840666	0.101817389	0.181985377	1.112735254	4.21103583	ENSACLG00000000375
ENSACLG00000000489	0.686300374	0.46547077	0.300875429	0.279895424	0.22444352	0.047582363	0.070755926	0.05471549			ENSACLG00000000489
ENSACLG00000000537	0.957737925	1.043597687	-1.001951889	1.589497524	-0.267037885	0.086454701	-0.262791062	0.332684225	-0.257410648	0.111963386	ENSACLG00000000537
ENSACLG00000000661	-2.981095743	1.081793185	-3.993039311	0.840009901					0.275406645	0.030353423	ENSACLG00000000661
ENSACLG00000000733	-0.597591303	0.582021685	2.126995331	2.30524282			0.182736062	0.067436316			ENSACLG00000000733
ENSACLG00000000737	-0.382932505	0.134210011	-1.784425766	2.531264281	-1.138390864	0.256160959	-1.644847732	1.487968286	0.092942458	0.015891491	ENSACLG00000000737
btr12	0.120237602	0.055392915	-0.556450419	1.553870683	-0.657890286	0.257502894	-0.149190328	0.09083027			ENSACLG00000000754
ENSACLG00000000765	0.987386187	5.011626073	0.378386868	0.737895501	0.076154212	0.024233035	-0.086040811	0.103648706	1.048952714	1.438731156	ENSACLG00000000765
ENSACLG00000000926	-0.235216048	0.180739956	-0.476876063	1.856420663	0.296728198	0.053936114	-0.07394806	0.08872009	-1.539640303	1.440233049	ENSACLG00000000926
ndrg2	-0.406639165	1.469426858	0.131228481	0.132024775	0.371954736	0.122940536	0.141718569	0.227404148	1.77470115	1.111274231	ENSACLG00000000989
ENSACLG00000000995	0.613365709	0.731333396	-0.216337516	0.142770703	-0.60032089	0.256160959	-0.348152776	0.368564374	-2.6056867	4.460265263	ENSACLG00000000995
PPARGC1A	-1.318434124	3.448585559	0.419385216	0.629633239	-0.200519621	0.041587349	-0.428807127	0.6722132	-0.458684146	0.421381905	ENSACLG00000001002
ENSACLG00000001045	0.646028898	0.502837295	-0.794461109	0.99111101	0.368169956	0.085861046	-0.089843714	0.052490078	0.802672515	0.575363025	ENSACLG00000001045
ENSACLG00000001075	0.665401002	1.198388335	3.184229613	3.575865412							ENSACLG00000001075
ENSACLG00000001089	-0.300955155	0.239086807									ENSACLG00000001089
ENSACLG00000001129	0.121927123	0.039242286	-0.12272499	0.158998608	-0.198430438	0.042319571	-0.952913181	0.769678411	-0.330895429	0.221087966	ENSACLG00000001129
ADGRA3	0.076475187	0.065946989	0.00691207	0.006133622	-0.335203718	0.324980324	0.01831071	0.012761921	-0.992043373	1.906335579	ENSACLG00000001140
KCNIP4	0.450788431	0.381670205	0.216258305	0.154178422	-0.197823083	0.073345832	0.024164317	0.012753462	2.112767834	2.908962459	ENSACLG00000001315
sec24d	1.134155767	5.600760714	0.979348922	4.935263342	0.015759707	0.003521103	0.008656542	0.004914407	0.914230939	1.252549645	ENSACLG00000001362
ENSACLG00000001403	1.082893983	2.622925119			-0.586421643	0.533027865	-1.451748243	1.817004317			ENSACLG00000001403
myoz2a	0.899686163	0.863680447	1.353013606	5.129064217	0.352827318	0.095150543			-2.502346982	3.380700388	ENSACLG00000001413
USP53	1.326686268	6.416237828	0.192578715	0.154039047	-0.2574345	0.108928852	0.031518599	0.021050099	0.527177835	0.319688212	ENSACLG00000001439
KIF1C	-0.252736035	0.229719204	-0.771836986	1.248548619	-0.486458155	0.207032682	-0.839610121	2.7076743	-1.386207124	3.484876613	ENSACLG00000001545
PTPRD	1.115912287	1.21800494	0.584745276	1.112344413	0.294121604	0.127636876	-0.602368021	1.082085128			ENSACLG00000001550
ENSACLG00000001569	0.256177349	0.108124385	-0.880837154	0.974054664	-0.026959445	0.003168858					ENSACLG00000001569
ltb4r	0.625640314	0.400372865	-1.553207387	2.451812906	0.582426756	0.168669141	0.942112781	0.762360474	0.239581591	0.135499836	ENSACLG00000001628
ENSACLG00000001658	-0.219017435	0.06225596	0.043475284	0.025540669	-0.045060455	0.005723628	-0.464853054	0.342844847	-0.337255607	0.066296331	ENSACLG00000001658
ENSACLG00000001777	-0.854522405	2.362547968	0.015064748	0.012911123	-0.307886455	0.069672491	0.103052314	0.156835584	0.396310049	0.356276494	ENSACLG00000001777
ENSACLG00000001790	-1.061279513	1.348523762	0.293143637	0.173049052			-0.529241211	0.467689204			ENSACLG00000001790
ENSACLG00000001800	-0.8967684	0.582781436	-0.002865988	0.001453117	2.672277104	2.107613019	-0.294666409	0.143408345	-0.659856394	0.305373278	ENSACLG00000001800
ENSACLG00000001833	-0.912222219	1.287461981	1.011177564	2.021240553	0.406435072	0.067451017	-0.197709179	0.203326773	1.814101971	2.694098819	ENSACLG00000001833
TYRP1	2.036221021	1.4269234			0.099959212	0.009226614					ENSACLG00000001942
ENSACLG00000001957	0.086863018	0.024919988	0.207819748	0.176185524	0.285542085	0.027064296			1.282371382	1.117079937	ENSACLG00000001957
MPDZ	-0.039070699	0.0326862	-0.028599656	0.019520975	-0.254522686	0.112599241	-0.284009498	0.283530393	-0.593053085	0.636233524	ENSACLG00000002011
ENSACLG00000002039	-0.068491399	0.040170607	-0.804964445	2.752849179	0.021270989	0.005183307	-0.091127897	0.194847472	-0.022345327	0.0182316	ENSACLG00000002039
ENSACLG00000002070	0.320469133	0.190681262	-0.052564969	0.043164454	-0.354241167	0.162535511	0.17970787	0.302851649	0.227387677	0.132818509	ENSACLG00000002070
ADGRL3	-0.34509521	0.190681262			-0.407725296	0.134590991	-0.624697646	3.685169135			ENSACLG00000002240
ENSACLG00000002325	-3.785532588	2.522636022	4.497423264	4.307054854					-1.398707034	0.681388825	ENSACLG00000002325
CAAP1	-0.589102683	1.479089622	0.125624262	0.263247013	-0.091047292	0.025310944	0.063827513	0.084896698	0.191907476	0.183741273	ENSACLG00000002613
ENSACLG00000002778	0.133922099	0.103786339	-0.139270826	0.180780549	-0.253062982	0.126681924	-0.090972963	0.103608765	-0.882104061	1.73838297	ENSACLG00000002778
FABP2	-0.002518291	0.000412064			1.062007412	0.446915948	1.102448817	2.405350361	-2.064143314	0.307865254	ENSACLG00000002847
RBPMS	0.416224223	0.238680194	0.471689529	0.500404217	0.459534713	0.286170452	0.134167801	0.08883106	-0.763630566	0.981489953	ENSACLG00000002926
ENSACLG00000003019	-0.213264266	0.594858675	-0.515717528	2.121461913	-0.179815038	0.057389571	-0.108679512	0.383419585	-0.043476673	0.018899387	ENSACLG00000003019
mfsd8	-0.584705602	1.270659995	-0.354034652	0.929395449	0.012763316	0.005298017	0.06362921	0.103254966	-1.024684223	4.74726018	ENSACLG00000003047
ENSACLG00000003069	0.384409326	0.228222227	-0.687473334	0.819639449	0.069849613	0.017258416	0.001096395	0.000797157	-0.115787346	0.0624621	ENSACLG00000003069
ENSACLG00000003117	-0.945414955	1.388738886			0.247734253	0.122533811	0.081361035	0.079536391			ENSACLG00000003117
ENSACLG00000003125	-0.320814079	0.53956354	0.14102811	0.203396371	-0.172297258	0.097833604	0.012767402	0.013106716	-0.077221485	0.037158086	ENSACLG00000003125
adhfe1	-0.764380702	0.380096147							-0.479391957	0.245221725	ENSACLG00000003299
osbp	-0.219441074	0.255977565	0.470199797	1.334547164	-0.053071512	0.020302069	-0.304406794	0.928971522	-0.821501352	2.179154013	ENSACLG00000003306
coro1b	0.141353679	0.091802422	0.362271799	0.576603323	-0.274162816	0.129605761	0.203106649	0.508536249	-0.523406992	0.660677339	ENSACLG00000003487
adhfe1	-1.433154962	1.497739195							-1.480458127	1.416154634	ENSACLG00000003788
dysf	-0.612633977	1.363971219	-0.372638715	0.278951977	0.122947136	0.014152868	-0.921985044	0.924573352	-1.109844659	1.572809193	ENSACLG00000003813
dtx4a	0.457545831	0.350570602	-0.803871829	1.54101723	-0.446205817	0.532355139	-0.044729722	0.053396709	0.027120334	0.003819986	ENSACLG00000003874
HGFAC	1.832516729	4.23254182	0.628600864	1.362054697			1.302297425	1.286332395			ENSACLG00000003935
DOK7	0.910478927	1.682309651			0.441627703	0.255001488					ENSACLG00000003990
CPZ	1.599447746	3.174594341	1.160189223	2.615137783	1.870545152	1.082450752	0.012034395	0.008286871			ENSACLG00000004095
trmt44	-0.733172832	1.555373881	-0.277914882	0.457344477	-0.330937124	0.256160959	-0.021227939	0.020828529	-0.255827866	0.203168061	ENSACLG00000004142
plscr3b	-2.275835819	3.73074939	0.588717317	0.30661205	2.012287724	0.965859309					ENSACLG00000004250
plscr3b	-0.36242002	0.662740746	-0.399697865	1.040253397	-0.072658102	0.027064296	0.122652183	0.132878073	-0.207022415	0.153614116	ENSACLG00000004286
phf23b	-0.08295535	0.088879663	0.882646242	1.851089199	-0.099880061	0.033435189	0.435889942	2.528145104	-0.342806082	0.322267385	ENSACLG00000004299
elp5	-0.552700336	1.257527033	0.064378054	0.067816189	-0.200531444	0.194025555	-0.048320306	0.0362098	-0.235821859	0.203164943	ENSACLG00000004308
ctdnep1a	0.098307833	0.046635122	0.445326958	0.475423	0.04496552	0.007814785	0.003360306	0.001870934	0.900677437	0.486082372	ENSACLG00000004322
gabarapb	-1.221997362	7.413906341	-0.221840048	0.773640444	-0.143726697	0.114740818	0.121697473	0.195556648	-0.283679913	0.346472253	ENSACLG00000004351
gps2	-0.539330855	1.139053919	0.56615751	1.462240294	0.019946452	0.005298017	0.150213664	0.392797455	-0.232959529	0.143445708	ENSACLG00000004368
EIF5AL1	-0.61522535	0.814395229	0.7696929	0.43753057	-0.075493538	0.011844847	-0.162187708	0.281089988	0.405310899	0.131508076	ENSACLG00000004431
cyp26b1	0.944933481	2.087613722	-0.226554801	0.251524255	-0.796325179	0.20313031	-0.267009297	0.257906355	-1.945172352	4.084917556	ENSACLG00000004453
YBX2	-0.137484207	0.144830724	2.336204004	6.582726993	-0.077327446	0.017048404			1.242828157	2.81432208	ENSACLG00000004460
SLC2A4	0.522768856	0.350595491	0.791205203	0.407055857	0.521664399	0.057389571			1.903383338	2.393502945	ENSACLG00000004482
ENSACLG00000004499	0.643965599	1.022133573	-0.175500844	0.269676499	0.599765115	0.782366934	0.132328831	0.201065932	0.728993384	0.978115485	ENSACLG00000004499
exoc6b	1.115243196	1.55691948	-0.248439818	0.161136217	0.269896493	0.081477399	-0.884949675	1.637319037			ENSACLG00000004514
ENSACLG00000004526	7.644321882	11.32804538									ENSACLG00000004526
TP53	-1.07612555	0.959951502	-0.025409487	0.02456831	0.186257253	0.031928398	-0.166331222	0.11927918	-2.323260029	4.382429906	ENSACLG00000004533
tkfc	-2.578947009	2.384865028	-0.14535634	0.124466892	0.035539069	0.007814785	0.09758897	0.076398707	0.45957103	0.353396379	ENSACLG00000004591
kif2c	1.382293783	2.025208073	0.650718795	1.369569651	0.481901299	0.320531218	0.698011446	1.11626789	-0.235992929	0.096455249	ENSACLG00000004831
AFAP1	1.289713896	3.266804834	0.401648936	0.796906811	-0.206274363	0.112545408	-0.445900062	2.095661782	-0.955778752	0.799910521	ENSACLG00000004930
ENSACLG00000004965	0.10421672	0.076033022	-0.299880856	0.79202756	-0.145535433	0.036179005	0.290206701	0.740818394	0.441377408	0.462543972	ENSACLG00000004965
ENSACLG00000004970	-0.345807142	0.266681963	-0.317316925	0.722224589	-0.402726208	0.213569054	-0.575440873	1.379904527	-0.757748289	0.755347902	ENSACLG00000004970
ABLIM2	-0.184870858	0.251493954	0.2203236	0.248809257	-0.003272975	0.000516668	0.010661931	0.005627246	-0.522417609	0.658295005	ENSACLG00000004972
ENSACLG00000005014	0.607501342	0.612467027	-0.536068115	1.707670597	-0.148600543	0.042294522	0.061178716	0.061100231	-0.258487509	0.204012425	ENSACLG00000005014
pip4p1b	-0.680306716	0.729020059	-0.429743374	0.620275046	0.027078413	0.005298017	-0.019399017	0.02453688	-1.333611188	2.140893264	ENSACLG00000005107
ENSACLG00000005162	1.181993678	1.612768403	-0.299163944	0.718723699	-0.103601647	0.032355217	0.095377211	0.120848811	-0.65824883	1.183509214	ENSACLG00000005162
capgb	0.388618441	0.280413907	-0.180419475	0.228659748	-0.411589514	0.08852272	-0.066677971	0.028982224	0.100588882	0.042670366	ENSACLG00000005492
ENSACLG00000005537	0.070395857	0.02530914	-0.370461064	0.3666469	-0.871652	0.397717533	0.216286875	0.101669079	0.64507525	0.585512404	ENSACLG00000005537
zcchc4	-0.996925666	2.648540188	-0.592566572	1.207956834	0.092685185	0.025220565	-0.081007076	0.091332296	-0.681137101	0.628742335	ENSACLG00000005538
pde5ab	0.676643786	0.723889462	-0.202192993	0.238523494	-0.042955192	0.006303159	-0.010661433	0.007150815	0.25602373	0.071523321	ENSACLG00000005554
ENSACLG00000005559	-0.126945592	0.029573093	-0.275074038	0.143690768							ENSACLG00000005559
ENSACLG00000005563	0.878730469	0.461259431	0.181791437	0.099949335					0.474195117	0.159238755	ENSACLG00000005563
capgb	-0.569902747	0.426901165	-0.117919153	0.132216219			0.186812751	0.085787483	0.571641668	0.389549707	ENSACLG00000005580
ENSACLG00000005649	-0.151385778	0.069380373									ENSACLG00000005649
cnpy4	0.84460901	1.984692801	-0.056627341	0.041737109	0.168427946	0.050924184	0.220579068	0.358499491	1.78682174	2.758617641	ENSACLG00000005674
ENSACLG00000005689	-0.115469361	0.075406077	1.342885867	1.525292035							ENSACLG00000005689
ENSACLG00000005776	3.978098053	2.179511479									ENSACLG00000005776
ENSACLG00000005785	0.410258638	0.307889248	0.737698061	0.468895753			-0.580441821	0.231420166			ENSACLG00000005785
PPFIA3	-0.392413207	0.079828633	2.210633796	1.241032554	-0.701795827	0.090922212	0.078243004	0.05180584			ENSACLG00000005836
ENSACLG00000005952	-0.029541989	0.017533597	1.934469794	1.113276551	1.332837973	0.348736172	0.249294427	0.105382892			ENSACLG00000005952
kcnc3b	-0.828346279	0.494890602			0.331308823	0.041142286	-0.80058299	0.831743989			ENSACLG00000005972
REXO4	0.012355387	0.00771971	-0.433332534	0.658656668	0.097091818	0.021996013	0.114107804	0.103311089	-0.013270082	0.006118599	ENSACLG00000006007
pigp	-0.440091305	0.555295218	-0.157565712	0.13125592	0.349641581	0.131677374	0.300760464	0.546590947	0.098632757	0.043320324	ENSACLG00000006020
ENSACLG00000006029	-0.959509084	1.497503146	-0.580200059	1.551394172	0.244036362	0.057579913	0.195995378	0.34575663	-0.453012574	0.237470364	ENSACLG00000006029
ARSJ	2.376710276	5.103173115	0.258513864	0.370197822	0.089484208	0.009226614	0.220784007	0.256338186			ENSACLG00000006048
ponzr1	-0.631716719	0.494800473	-0.720640075	1.53599653	0.200685867	0.029276141	-0.638385939	0.551848044	-0.530559276	0.167031524	ENSACLG00000006050
zgc:56095	0.133046421	0.279483611	0.141298571	0.26424124	-0.040199503	0.008226983	0.688152577	4.536679602	0.494994372	0.551986402	ENSACLG00000006064
ponzr1	-3.748756346	3.730689015							-0.340671916	0.263009694	ENSACLG00000006066
ponzr1	-1.402831178	0.391400695	0.152967348	0.065863458	0.459756896	0.043066818			-0.766988382	0.663745154	ENSACLG00000006076
ENSACLG00000006084	-0.446937607	0.742841564	-0.065314532	0.068869524	0.256743439	0.116822713	-0.292875155	0.487428063	-1.01720563	1.528269298	ENSACLG00000006084
ENSACLG00000006119	1.039662343	1.169284285	-0.248825079	0.265120193	0.358151704	0.074922691	1.454263568	1.265519338	0.072470581	0.018683758	ENSACLG00000006119
acadvl	-0.496657116	0.504528423	-0.141074283	0.15445378	-0.2026477	0.206719798	-0.199712183	0.971872222	-1.267743661	4.134513068	ENSACLG00000006155
ENSACLG00000006166	0.15846088	0.172954774	-0.726385374	3.419717035	-0.25837719	0.201379402	0.128942552	0.088886865	-0.076078367	0.039761108	ENSACLG00000006166
dvl2	-0.491064925	0.913424192	0.254548616	0.452679044	-0.090536802	0.035580877	-0.074265267	0.061611529	-1.08800083	1.069314274	ENSACLG00000006173
rwdd	-0.382741598	0.701274822	-0.118366119	0.171713474	0.155806947	0.048209113	0.348449417	1.376433335	1.223996504	1.929837749	ENSACLG00000006200
si:ch73-335l21.4	-0.069723513	0.025277869	-0.877765138	1.334092588	-0.268987128	0.047364441	-0.818096068	1.205730747	0.874266714	0.256859829	ENSACLG00000006229
ENSACLG00000006233	0.360010244	0.413424181	0.195514086	0.126916177	0.07776199	0.013995746	-0.400648081	0.365624265	-0.206430259	0.083593215	ENSACLG00000006233
ENSACLG00000006239	-0.550623423	0.512522417	0.191920473	0.301878254	-0.632128803	0.324888452	-0.348731879	0.439925684	0.159090137	0.088976218	ENSACLG00000006239
ENSACLG00000006245	0.24789109	0.267107116	-0.128957151	0.267944519	0.283012819	0.046567433	-0.144558883	0.139582664	0.637713666	0.300970645	ENSACLG00000006245
ENSACLG00000006246	-1.03896992	0.650650886			-0.053990115	0.011483657	-0.397722932	0.645609971			ENSACLG00000006246
agfg2	-1.757923334	12.82774259	-0.886653534	6.204290011	-0.493814858	1.26161578	-0.210995516	1.385050258	-1.626163278	9.987642929	ENSACLG00000006252
slx1b	-0.821672835	0.890639532	-0.511382307	1.288208122	0.321764821	0.200809862	0.179486855	0.206324805	-0.308912249	0.291862996	ENSACLG00000006256
PRR12	0.104996173	0.095299923	-0.012356533	0.009384656	-0.402682442	0.189735899	-0.167267753	0.507110294	0.285491232	0.193515211	ENSACLG00000006269
irf3	-0.523237988	0.380557433	1.107285663	2.493487566	0.725778236	0.319318019	0.9253524	0.858346981	1.233751151	1.236709144	ENSACLG00000006295
acap1	0.55134869	0.493161303	0.048534481	0.048796142	-0.330291044	0.160848214	-0.141977072	0.124277448	-0.467385149	0.449257528	ENSACLG00000006302
ENSACLG00000006326	-0.56146884	0.348548378	1.22968036	2.710664484	0.754328537	0.31007797	0.775628579	0.748848666	2.168282463	2.526106997	ENSACLG00000006326
ENSACLG00000006338	0.217226019	0.074447445	0.323843612	0.346756057	2.119619889	0.535116124			1.691777429	1.429875766	ENSACLG00000006338
ENSACLG00000006465	0.470349813	0.332543792	-0.328569134	0.281705482	0.074899389	0.008167862	-0.856881334	0.834418821	-0.237425728	0.07071185	ENSACLG00000006465
ENSACLG00000006489	-0.832985174	1.858988902	-0.150297523	0.130588851	-0.497011791	0.306438716	-0.067650703	0.075813823	-1.408318864	2.937213142	ENSACLG00000006489
ENSACLG00000006519	1.449210545	2.839661752	2.22676931	2.356146829							ENSACLG00000006519
zpax4	1.237257051	0.56751711	0.547329359	0.26202203	0.246904857	0.011659853	0.234419118	0.05180584			ENSACLG00000006552
ENSACLG00000006618	-0.121176957	0.08650709	-0.452200368	0.489082749	-0.204121762	0.108928852	-0.21211361	0.277801007	0.016706953	0.004950571	ENSACLG00000006618
NEURL4	-0.216801404	0.274568544	-0.220808441	0.199297223	-0.420209852	0.187960326	-0.206522224	0.316665438	-0.478212576	0.376915125	ENSACLG00000006699
ENSACLG00000006717	-5.226913362	4.306167283	3.013065091	0.882878185	-0.331737199	0.049411769	-2.669441788	1.290711056	-0.080108708	0.043487437	ENSACLG00000006717
ENSACLG00000006722	-0.332902532	0.66300324	-0.113530256	0.081018708	-0.469665823	0.188432862	-0.274474908	0.438721328	-0.817889276	0.33157049	ENSACLG00000006722
POLR2A	-0.736792824	2.228110847	0.305505631	0.579770396	-0.369748911	0.27917709	-0.173156069	0.255522756	-0.230778771	0.171752792	ENSACLG00000006735
ponzr1	-0.836029971	0.809547902	-0.639425657	1.680906777	-0.216130524	0.019210531	-0.043045367	0.019701594	-0.586244614	0.531662113	ENSACLG00000006820
ENSACLG00000006828	-1.33952376	1.899533941	-0.551016875	0.748506324	-0.142903627	0.021218722	-0.061215123	0.024462281	0.835433861	0.356197202	ENSACLG00000006828
ENSACLG00000006847	-0.660297909	0.452941579	-0.117653758	0.124543121	0.179534935	0.023769474	0.524459168	0.53158798	0.478797098	0.439439589	ENSACLG00000006847
ENSACLG00000006857	-1.020878304	0.816819848	-0.334444371	0.365895598			0.188764873	0.067914449	0.400589943	0.250695615	ENSACLG00000006857
per1b	-0.020038619	0.00771971	-0.12323403	0.120473039	-0.00276797	0.000503995	0.09118183	0.05238189	1.129728317	1.050333605	ENSACLG00000006908
cnbpa	-0.658051623	1.669885692	-0.294400477	0.665637588	-0.022320165	0.004333756	0.111818473	0.326054559	0.966521309	5.228481065	ENSACLG00000006926
mapk7	-0.459198507	1.110459553	0.577842608	1.908347726	-0.029614047	0.007065668	0.04911052	0.06331512	-0.597144376	0.732252595	ENSACLG00000006936
vkorc1	0.44487393	0.188775951	0.64655604	0.921964341	-0.720186101	0.142258895			0.970081245	1.64194032	ENSACLG00000006943
rell1	0.144783776	0.109245904	-0.345440653	0.966821706	0.432649676	0.149001315	-0.111639699	0.056178951	-0.578977519	0.29307837	ENSACLG00000007003
ENSACLG00000007221	0.006300181	0.002492537	0.963277309	1.703463216	0.289059482	0.057933242	0.6178773	0.39939619	-0.050583493	0.015443566	ENSACLG00000007221
zgc:112271	0.00273446	0.001805893	0.31757798	0.34157875	0.402891595	0.148778408	0.223456358	0.39407519	0.849993619	1.381067864	ENSACLG00000007254
ENSACLG00000007439	0.243856004	0.207173194	0.167960002	0.125851822	-0.070565418	0.013569439	-0.228795973	0.322751282	0.446908011	0.251956257	ENSACLG00000007439
CORIN	-1.273353219	1.508119023	0.800739461	0.907289201	-1.973508987	2.02812653	-0.196634498	0.230395486			ENSACLG00000007507
pygmb	-0.964292563	0.878847988	0.797608662	4.796306045	0.502627224	2.040640573	0.144093029	0.344946895	1.991041843	4.59927022	ENSACLG00000007549
sf1	0.00064536	0.000788664	-0.262650995	0.349171356	-0.29761169	0.127172811	-0.048213854	0.065644486	-1.116104048	1.598075708	ENSACLG00000007633
rbm4.1	0.194444809	0.446414687	-0.330238729	1.039892378	0.285286631	0.173632061	0.080446895	0.22888193	-0.382391456	0.376099564	ENSACLG00000007722
rbm4.2	0.121906177	0.096709821	0.226199838	0.198891794	-0.292394055	0.172626392	-0.094216139	0.137781873	0.693992876	0.506808165	ENSACLG00000007740
ENSACLG00000007749	0.872501801	0.716815331	0.023476185	0.013486171	-0.403635407	0.073557992	-0.412789232	0.472718054			ENSACLG00000007749
ACO1	0.0752436	0.056913703	0.519158791	1.196364512	0.291454414	0.227284603	0.399171725	0.97768071	0.116751787	0.101259007	ENSACLG00000007755
ENSACLG00000007781	-0.430977791	0.187309051	0.145766617	0.070068294			-0.489167605	0.649681211			ENSACLG00000007781
frem1a	2.300427811	2.446976064	0.889226091	1.558357749	0.116721761	0.020464398	-0.138846825	0.162910402			ENSACLG00000007808
tspan5a	-0.31594462	0.302107306	0.200622467	0.2023252	0.177707116	0.050526394	-0.091872355	0.251631085	0.587640145	0.686263743	ENSACLG00000007837
RAP1GDS1	0.124322797	0.107396993	0.262907937	0.213742651	-0.099585813	0.025589406	-0.021846123	0.019415493	1.843913185	1.574649126	ENSACLG00000007853
trmt10a	0.010870593	0.006009417	0.132451455	0.216616253	0.198283427	0.05326286	0.276910429	0.783836506	0.773281281	0.971873337	ENSACLG00000007945
C4orf54	1.140100244	2.239961221	4.285121451	6.255791944			1.285637967	0.762360474			ENSACLG00000007946
hacd4	-0.94989489	1.677306762	0.239857634	0.273092859	-0.509773755	0.23861841	-0.282336986	0.308932508	0.645654001	0.565067901	ENSACLG00000007952
ENSACLG00000007967	-0.892337934	2.916089464	0.211143425	0.243713434	-0.192290978	0.083996811	0.017945565	0.016647106	-0.079184453	0.039761108	ENSACLG00000007967
ephb4b	-0.197422202	0.155222959	-0.226672786	0.352193995	-0.008396123	0.001777479	-0.195606019	0.16524025	-0.375037897	0.366515296	ENSACLG00000008110
psmb6	-0.897676439	4.030828733	1.198783523	3.804856389	-0.012287292	0.00220955	0.344956907	0.588019106	0.900941918	1.741626	ENSACLG00000008141
PCDH7	1.058121628	1.04254233	-0.176357097	0.199626102	1.010206199	1.054782544	0.191092131	0.366071012	4.610098721	2.293078997	ENSACLG00000008168
trappc1	-0.723132648	3.063432061	0.595994943	2.874036212	-0.12147583	0.039220628	0.484693673	1.949917293	0.224874753	0.146761188	ENSACLG00000008221
KCNAB3	-0.399729735	0.123717153					0.228682998	0.251916343			ENSACLG00000008233
ENSACLG00000008283	0.873412758	0.607710361	-0.053370099	0.016307884	0.335858492	0.043537845	0.675010823	0.369495635	-0.011920952	0.002639413	ENSACLG00000008283
ENSACLG00000008285	-0.897463289	1.137932936	-0.343818879	0.23099191	0.294151319	0.057111066	-0.335658154	0.183140448	-1.135566082	0.828619308	ENSACLG00000008285
rrp36	-0.570692202	0.590027666	-0.310181234	0.418321561	-0.237420939	0.045630237	0.137290089	0.132733418	0.267980974	0.163816404	ENSACLG00000008408
STIM2	1.433827479	6.579107589	0.30603102	1.001139558	-0.280195981	0.143302677	-0.210633685	0.375479954	0.623810258	0.217266136	ENSACLG00000008804
tbc1d19	0.935053609	2.79928477	0.397568625	0.726046302	0.111558243	0.048702609	-0.052810459	0.097705666	-0.097142328	0.02919506	ENSACLG00000008818
ift46	0.082318349	0.033906463	0.253845485	0.208172757	-0.159998888	0.035591586	0.318344172	0.349786108			ENSACLG00000008902
ENSACLG00000008923	-3.533316574	1.731278025			0.275675103	0.037722578			-0.655676864	1.218958589	ENSACLG00000008923
ENSACLG00000008938	-4.114595584	3.234917608	0.031016473	0.011758878					-0.69955513	1.654952651	ENSACLG00000008938
RBPJ	-0.114579819	0.066936548	-0.032723867	0.017075997	-0.130407804	0.030302425	-0.626498342	0.98478648	-1.460694402	1.933905238	ENSACLG00000008949
ENSACLG00000008955	-1.111746398	1.10425459	-0.940018942	4.202857459	-0.598668842	0.148778408			-0.824496154	0.436300858	ENSACLG00000008955
cyb5d1	-1.255313608	0.496149885	-0.20667206	0.173348956	-0.142376607	0.03124103	-0.187377634	0.118944441	-0.08873355	0.035617287	ENSACLG00000008984
MAN2B2	-1.111225191	3.238972268	-0.225919204	0.255809226	-0.248020847	0.171444327	-0.1077419	0.144208251	-1.154043794	2.761465512	ENSACLG00000008986
plod3	0.41562253	1.060929456	0.598569216	2.387158096	0.195789179	0.077124569	-0.049440794	0.065750276	0.719193673	2.475724415	ENSACLG00000008992
ENSACLG00000009047	-0.731263906	2.395165479	0.31011412	0.428833744	0.398527118	0.219444599	0.555650999	1.92398018	0.335088375	0.322267385	ENSACLG00000009047
ENSACLG00000009082	-0.007845646	0.002478206	0.309305613	0.259900374	-0.252827438	0.060851224	-0.201834449	0.460762928	-0.976274187	0.416118627	ENSACLG00000009082
tnfsf12	1.199962791	1.445434256	-0.565337777	0.972569966			-0.034623615	0.017231636			ENSACLG00000009209
CHD3	-0.377373882	0.829665034			-0.120372486	0.042294522	-0.115301581	0.281762144	0.773552404	0.803085698	ENSACLG00000009222
aldoaa	-0.890993796	0.754165853					2.626579909	1.051921458			ENSACLG00000009273
ENSACLG00000009296	0.721789904	2.181787154	0.395041765	1.414504614	0.238957042	0.096743485	0.217808021	0.227242878	0.658940237	0.518212138	ENSACLG00000009296
eif3c	-0.148573899	0.16185207	0.692785052	2.938282992	-0.007547199	0.001777479	0.380511041	0.959061461	0.702125165	3.052187122	ENSACLG00000009322
eif3c	-0.471413193	1.407712627	0.669778069	2.607367775	-0.101299366	0.045289569	0.353107058	1.458202615	0.921361374	3.034783981	ENSACLG00000009347
ANK2	-0.057176549	0.033059785	0.909956206	0.602740059	-0.522592663	0.079429266	-0.602109502	1.781284073			ENSACLG00000009369
ENSACLG00000009423	-1.759982022	21.65074987	0.28945782	0.393750972	-0.302202199	0.196678927	0.058344325	0.052022251	-1.041810295	2.627452009	ENSACLG00000009423
naa38	-0.460099805	0.473982762	0.276915558	0.250962686	0.176979995	0.043010313	0.444786724	0.868329611	2.073234937	3.790304576	ENSACLG00000009549
dnajc3b	0.841533965	1.638401331	0.344501275	0.667272988	0.129575627	0.035051124	0.169374649	0.292677948	2.225953625	6.138652805	ENSACLG00000009551
fis1	-0.670789912	2.768761254	-0.127640861	0.257945448	-0.251026785	0.112599241	-0.167448504	0.446462809	-0.09661164	0.082707251	ENSACLG00000009654
tm4sf5	-4.882565407	5.713903136	-0.263218173	0.068250866					0.073157483	0.034466495	ENSACLG00000009675
si:dkey-85k7.7	1.040423677	1.419692846	0.387447437	0.80713429			0.353279056	0.186973776			ENSACLG00000009679
mettl3	-0.123136903	0.088389254	0.281858664	0.357110458	0.754793403	0.311159815	0.437772835	1.453700063	0.354285219	0.24299156	ENSACLG00000009682
ttc5	-0.287479341	0.202086419	-0.080454654	0.082838111	0.071629813	0.020464398	0.377581803	1.047891976	0.55759358	0.694049279	ENSACLG00000009701
CCNB1IP1	-0.126155073	0.010660461	2.625835317	0.445562339	-0.111672447	0.041409634					ENSACLG00000009707
oxa1l	-0.730017475	1.772497973	0.300693909	0.606347458	0.020685011	0.007814785	0.218660625	0.60464482	0.890243413	1.843474611	ENSACLG00000009738
nif3l1	-0.477740664	1.103649067	-0.099334973	0.103115996	0.006252548	0.001796316	0.147272002	0.195214331	0.131032878	0.101428027	ENSACLG00000009812
TAOK2	0.491663902	1.192799347	-0.072155897	0.049348873	-0.004134293	0.000685047	-0.399524348	1.288710359	-0.399036155	0.325209396	ENSACLG00000009841
MAZ	-0.605365098	1.232834312	-0.238062966	0.217662359	0.19798597	0.039368117	-0.295422824	0.783752889	-1.149844015	1.033220747	ENSACLG00000009874
tlcd3ba	0.622574537	1.102928541	-0.105716865	0.083048591	-0.220317873	0.095072905	0.107406351	0.190582584	0.060812554	0.020354178	ENSACLG00000009881
pagr1	-1.271416962	3.970780798	-0.190556026	0.465806735	-0.00372489	0.000812734	0.23045088	0.714895295	-0.362535681	0.439212322	ENSACLG00000009889
kif22	0.585986547	0.237972273	0.774210519	1.624345051	0.110500291	0.07857368	0.318787059	0.84959056	0.789201311	0.407135745	ENSACLG00000009893
adprh	-0.713035856	0.934456314	1.10365866	0.664494002	-0.163164808	0.030918095	-0.490922796	0.975314607	0.139021656	0.047474564	ENSACLG00000009966
ENSACLG00000009975	-0.418874228	1.035840583	0.511130709	1.336717887	-0.146126865	0.058582395	0.152984168	0.363977486	0.468456763	0.658295005	ENSACLG00000009975
mto1	-0.609379752	0.568681923			-0.626830337	0.286618979	-0.331740387	0.331536972			ENSACLG00000009986
ENSACLG00000010011	-6.04E-05	1.32E-05	0.934841662	2.151737744	-0.092941822	0.032054516	0.320275959	0.767422261	-0.813670509	0.52383968	ENSACLG00000010011
ENSACLG00000010015	0.226824902	0.107517987	-0.425209049	0.864201487	-0.123017963	0.014463938	-1.016355096	1.008853869	-1.037482912	1.149877331	ENSACLG00000010015
sult1st6	-0.916026824	0.625468275	0.364684447	0.391131923	0.139016095	0.017048404			-1.204555266	0.727119957	ENSACLG00000010044
atp2a1l	-1.054274433	2.008207517			-0.246843924	0.042294522	2.229739283	0.751447075	0.978729745	0.377646455	ENSACLG00000010071
sult1st6	-0.98638715	1.078205326	-0.010758877	0.008920507	-0.55927744	0.160631955	-1.017729916	1.762948968	-1.326313173	0.967965114	ENSACLG00000010293
ppp1cab	-0.072322026	0.141568792	0.002105092	0.002079519	0.077477591	0.031531442	0.163173365	0.386043685	0.357701996	0.60079045	ENSACLG00000010302
pelo	-0.040071495	0.026945143	0.904268409	4.769675973	0.02443122	0.010469561	0.186669515	0.45429407	1.875017273	11.39951159	ENSACLG00000010305
TGFB1I1	0.442039218	0.383940122	0.449805344	0.92524848	0.755660503	0.658697992	0.028072788	0.017335289	0.546308136	0.504289631	ENSACLG00000010336
ENSACLG00000010350	-0.715968991	3.157386192	0.299840611	0.594618652	-0.160542781	0.111578032	0.471332163	1.515543227	0.499418103	0.991808796	ENSACLG00000010350
ENSACLG00000010360	-0.402846477	0.3872745	-0.406105833	1.023194485	0.229010248	0.126583611	0.074833768	0.088973188	-0.614200174	1.131409817	ENSACLG00000010360
mylpfb	0.732787007	0.583414057					3.57320559	1.394015544			ENSACLG00000010379
pgap3	1.701112871	2.579930984	-0.376878172	0.395963481	0.229939374	0.121117586	0.159062834	0.205847725	0.743382796	0.445878431	ENSACLG00000010390
erbb2	0.428389277	0.363269813	-0.690167895	2.200562764	0.268101294	0.097833604	-0.57597704	0.805363301	-0.984946849	1.433490496	ENSACLG00000010392
ENSACLG00000010493	-1.177318863	0.635397168	-0.770687376	0.394886531	-0.31479915	0.027064296			-0.377587731	0.093820301	ENSACLG00000010493
CAMTA2	-0.373975028	0.956265906	0.079456461	0.114747861	-0.002819167	0.000685047	0.006388822	0.008211348	-0.43743555	0.262438382	ENSACLG00000010510
ENSACLG00000010516	0.198685924	0.085325657	-0.121304601	0.097928408	-0.009303074	0.000825921	0.044295245	0.014432297	0.414208245	0.191148965	ENSACLG00000010516
TACO1	-0.86046738	1.801802883	-0.58556726	0.691514499	-0.017139472	0.004060232	-0.30938009	0.526393734	0.520127538	0.939570215	ENSACLG00000010544
ENSACLG00000010599	-0.885917626	0.963453511	-1.164879856	4.757032745	-0.174739391	0.095610545	-0.126517649	0.113525277	0.197320922	0.086021771	ENSACLG00000010599
rbm4.3	0.202539452	0.37022877	-0.014164858	0.014932626	0.072871685	0.029461971	0.283553123	1.970301632	0.095588509	0.063074893	ENSACLG00000010620
ndufa4b	-2.615115567	2.002442231	-1.966942449	0.93435252	0.558254524	0.206719798	0.632500019	1.460281762	1.509942361	0.326852451	ENSACLG00000010626
ENSACLG00000010628	-0.073515936	0.021170688	-1.066412023	2.466412049	-0.849783334	0.262439971	-0.052543257	0.013150414	0.157057297	0.053925588	ENSACLG00000010628
TIFA	-0.978242898	0.985661008	-0.292249816	0.285494184	-0.380600024	0.049974542	-0.605260849	0.383192177	-0.534104674	0.429034971	ENSACLG00000010631
rbm4.3	-0.299055989	0.721386368	0.102620657	0.180780549	-0.05806327	0.020578315	0.001211196	0.001428134	0.292791677	0.266663613	ENSACLG00000010642
fxr2	-0.013980676	0.012731915	0.905545643	3.299191603	-0.131310353	0.05409739	0.055315777	0.114737057	0.354911663	0.501817157	ENSACLG00000010657
SPOP	0.120001726	0.193660611	-0.170240756	0.273593709	-0.009007749	0.002525241	0.156182542	0.414243415	0.1005034	0.074763209	ENSACLG00000010661
dock11	-0.022965347	0.023141711	-0.318530307	0.417635542	-0.2619979	0.108928852	-0.420188714	1.09810208	-0.520913498	0.185723038	ENSACLG00000010763
ENSACLG00000010860	-2.552621187	0.690260144							-0.753410869	0.825011264	ENSACLG00000010860
ENSACLG00000010891	1.307452707	1.290672199	-0.822414907	3.686112337	-0.375848687	0.126762025	0.052630286	0.032394263	0.416353886	0.12848438	ENSACLG00000010891
ENSACLG00000010933	1.185872106	1.705487249	-0.548550361	0.975142201	-0.133750234	0.031438912	0.127503143	0.133827024	1.122104526	0.919198306	ENSACLG00000010933
kirrel1a	1.534535052	9.331585616	0.897872967	4.093057339	-0.160683014	0.081477399	0.307388764	0.634054435	1.028653502	0.997129293	ENSACLG00000010953
ENSACLG00000010986	-1.209749195	5.381221414	-0.22645844	0.566441464	-0.334733643	0.271181492	-0.231259793	0.528882467	-0.937416109	2.579459092	ENSACLG00000010986
mmp14a	1.733227187	4.719980295	0.629358905	1.70021762	-0.441171943	0.17497185	-0.375258486	0.409576759	-1.245685698	3.733189101	ENSACLG00000011022
mrpl52	-0.725726842	1.312009876	0.084251862	0.068532849	0.320042943	0.081207845	0.276896123	0.39507319	0.850345199	0.848364318	ENSACLG00000011063
AJUBA	-0.051575696	0.033860519	0.409395068	0.57274864	-0.186305962	0.060851224	-0.018719657	0.016446415	-0.740818601	0.527568964	ENSACLG00000011074
ndufs2	-0.311139935	0.307301869	0.344051717	0.958062208	-0.148531497	0.053026557	0.084086076	0.174008463	0.455177105	1.026470949	ENSACLG00000011084
acin1b	-0.271948589	0.329896234	0.133008058	0.117251922	-0.119128803	0.048702609	-0.256488414	0.715367763	-0.169422401	0.158662985	ENSACLG00000011103
ENSACLG00000011118	-0.271324491	0.270865834	-0.511752827	1.000002771	-0.471622082	0.098561129	-0.234754625	0.363327581	-0.541597639	0.498825856	ENSACLG00000011118
efs	0.150592595	0.232158096	0.62065016	2.650590647	-0.408725202	0.483234538	0.182767565	0.522178521	-0.617185116	1.066770105	ENSACLG00000011128
otub1b	-0.767660858	5.413401414	0.175012927	0.459645502	-0.144535278	0.094080825	0.288823182	1.155710169	-0.30341512	0.424853423	ENSACLG00000011155
dhrs4	-0.857981042	0.921370585	-0.437358181	0.346601907	-0.579171945	0.269227653	-0.431396902	0.698912724	-0.452255927	0.502576091	ENSACLG00000011161
tinf2	-0.066616653	0.054741337	-0.260090873	0.346071297	-0.023139883	0.007814785	-0.120034857	0.162787955	-0.07929354	0.03656035	ENSACLG00000011172
cskmt	-1.623426351	2.41213563	-0.079320617	0.026620872	-0.119695973	0.022097919	0.521636489	0.803165483	-0.074156432	0.026893279	ENSACLG00000011174
ENSACLG00000011183	-2.675763578	5.449686994	0.072945064	0.060786257	-1.619654554	0.381744333	-0.084121968	0.040091659	-0.783731374	0.778611509	ENSACLG00000011183
cideb	-4.316342974	5.767176942			-0.220086608	0.081477399			-2.21943479	14.77746144	ENSACLG00000011189
ENSACLG00000011191	0.699294266	0.45263991	2.025328808	4.034646704			0.796702598	1.351801678	0.215117721	0.05486365	ENSACLG00000011191
ALPK1	0.825196186	0.406824363	-0.353170804	0.628524095	-0.011230402	0.001777479	-0.346044369	0.3217623	-0.587441872	0.270682274	ENSACLG00000011218
RASGRP2	0.910829105	1.653693966	-0.099912691	0.07953294	-0.630449057	0.33456984	0.329437619	0.356234092	-0.402532294	0.28934563	ENSACLG00000011246
ngfrb	1.063221555	1.070055806	-1.065501517	2.016741933	0.839137141	0.700012004	0.348904847	0.276929846			ENSACLG00000011419
ENSACLG00000011456	0.161269768	0.118608507	-0.684234758	1.209883367	0.082494925	0.017048404	-0.184921573	0.204489154	0.795031226	0.973963712	ENSACLG00000011456
atxn7l3b	0.110786507	0.062316833	-0.80568959	2.308198879	-0.026588272	0.006227736	0.217946255	0.762405245	0.484789889	0.218770361	ENSACLG00000011477
SMARCD2	-0.158790997	0.095490379	-0.426215902	1.26544954	-0.191829978	0.131529011	-0.102738977	0.110508114	-0.678119901	1.087423658	ENSACLG00000011493
psmc5	-0.658189302	3.079705922	0.68831872	3.140211661	-0.064840139	0.020464398	0.172068799	0.526393734	1.476837054	6.582845831	ENSACLG00000011499
slc7a8a	0.514660304	0.304729412	1.384215568	2.449317163	1.124673377	0.41357494	0.147786148	0.11826304	0.719401283	0.14540946	ENSACLG00000011855
znf281b	0.90601296	1.269648818	0.675756437	0.831035281	0.405296545	0.181511174	-0.189731332	0.185464007			ENSACLG00000011874
nedd8	-0.316103915	0.239447238	0.540087258	0.819861972	-0.168327905	0.118735883	-0.275269929	0.666351498	0.995262116	0.823174555	ENSACLG00000011908
gmpr2	0.533469806	0.558999579	0.42265299	0.785193499	-0.438712443	0.405183781	-0.009656705	0.008122891	1.898463712	3.562978243	ENSACLG00000011930
NRXN2	0.371165358	0.026461862	1.548822352	0.844112821	0.330841602	0.062657018	-0.018303316	0.027216135			ENSACLG00000011961
ENSACLG00000011963	0.490812674	1.108309113	-0.836573109	3.706951244	0.222059693	0.103932419	-0.665869683	1.96774741	-1.846792605	9.761428135	ENSACLG00000011963
SVEP1	0.280234057	0.394258714	1.386297257	6.937700054	-0.385742944	0.143518141	-0.145412543	0.186973776	-2.198318493	4.656703448	ENSACLG00000012008
MAP3K11	1.358773286	2.027509103	1.250475958	1.639325032	-0.637260147	0.253498084					ENSACLG00000012099
drap1	-0.175393815	0.239699803	0.479965037	2.385786856	-0.048806255	0.020258102	0.20536863	0.456281749	-0.161827621	0.183741273	ENSACLG00000012111
rela	-0.452697665	1.831651428	-0.285996392	0.732499568	-0.311788856	0.164655691	-0.041062995	0.05238189	-0.77497422	0.90738276	ENSACLG00000012132
ENSACLG00000012148	-0.344173461	1.064036357	0.584118007	1.863511118	0.192598968	0.04592617	0.297103338	0.965839233	0.566143378	0.812683823	ENSACLG00000012148
ENSACLG00000012177	-1.007401385	1.946479943	0.337953627	0.657507675	-0.065381813	0.027353957	-0.070668288	0.08872009	-0.017953324	0.015057889	ENSACLG00000012177
ENSACLG00000012228	0.074340987	0.043956884	0.237843255	0.310589058	0.203280986	0.078144503	0.093156908	0.122285431	0.909579059	1.227932634	ENSACLG00000012228
S100P	-0.083901786	0.018371737	1.29658386	4.705013171	-1.284503586	0.256160959			1.516021016	1.12521806	ENSACLG00000012327
kiaa0232	0.575935452	1.458510763	0.103581312	0.118664132	-0.354998953	0.222184766	-0.383306739	0.55426231	-0.373122245	0.376805221	ENSACLG00000012340
TBC1D14	-0.063077506	0.040317092	-0.222311692	0.49208887	0.128388705	0.050924184	0.003390915	0.004216789	-1.55213223	4.916257001	ENSACLG00000012372
ENSACLG00000012438	-1.336801546	2.046849273	-0.212708869	0.27143309	-0.843495734	0.226357989	-1.107230541	2.047237716	-0.963977249	0.586135133	ENSACLG00000012438
ENSACLG00000012493	0.020898356	0.004124851	0.461193458	0.249651147	0.660942617	0.065673036	0.672621375	0.207246436	1.052512469	0.635023249	ENSACLG00000012493
ENSACLG00000012498	-1.422740426	3.116955133	0.169189989	0.151475642	0.961098559	0.088916493	-0.43591153	0.212497001	-0.606504284	0.360934886	ENSACLG00000012498
ccdc96	0.990166684	0.837426594	-0.130764993	0.059739531	0.160840486	0.050924184	0.293325878	0.335063817			ENSACLG00000012558
tada2b	0.402376457	0.838842886	-0.894170893	2.191646734	-0.019199398	0.004273135	0.375945006	1.023495882	-0.44016388	0.430212386	ENSACLG00000012565
grpel1	-0.311260134	0.389080297	-0.219442661	0.412504002	-0.014861265	0.003547894	0.10448107	0.171674097	1.817600005	12.23702449	ENSACLG00000012586
ENSACLG00000012596	-0.304785844	0.276953516	1.046241907	3.543068873	-0.475612257	0.301403354	1.199004656	4.204505843	1.215125445	0.729702892	ENSACLG00000012596
ENSACLG00000012715	-1.846981193	0.759591454							-0.29353292	0.157634073	ENSACLG00000012715
plce1	0.930291479	0.562612351	-0.996326231	2.504723569	-0.234555644	0.065469856	-0.814658008	1.278774691	-2.219255195	3.956047262	ENSACLG00000012743
ENSACLG00000012809	-1.519199221	0.531691081							-0.821879546	0.69259968	ENSACLG00000012809
SLC35G1	0.798020048	0.888701675	-0.787356547	1.086324934	0.402526772	0.245981273	-0.475293395	1.496606012	-3.123081023	13.58514644	ENSACLG00000012819
SORCS2	0.657392574	1.114980912	0.573286789	1.232138069	-0.125054413	0.024233035	0.123013531	0.141332233			ENSACLG00000012821
lgi1b	-0.196542587	0.088921207	0.550248894	0.520141306	0.606258242	0.17127076	0.169639131	0.232607529			ENSACLG00000012825
C4orf48	0.266367793	0.080407546	0.919579134	0.850208441	-0.312711956	0.057111066	0.431349236	1.468944431			ENSACLG00000012830
nelfa	-0.548484207	1.240088525	-0.285264385	0.335735669	-0.176520474	0.058884545	-0.015348758	0.013426013	-2.223151654	6.379525143	ENSACLG00000012838
fra10ac1	-0.842107622	5.316397131	-0.210160339	0.319794617	-0.075433705	0.023769474	0.07000879	0.088422714	0.130474401	0.140286532	ENSACLG00000012869
faah2b	-0.421416746	0.566954699	0.813285011	3.747056677	0.02608197	0.006308047	-0.28610271	0.640484617	-0.310654199	0.239205628	ENSACLG00000012876
pde6c	-0.769901018	2.330667192	-0.304351072	0.299780327	0.063659426	0.014962644	0.242064999	0.410738073	0.139851403	0.062400048	ENSACLG00000012894
TESK1	-0.630354742	1.021692739	-0.849273044	3.660767858	-0.265547447	0.116317296	-0.084811137	0.183592497	0.100189493	0.050106424	ENSACLG00000012896
pik3c3	-0.697283104	2.641993413	0.212212991	0.442065026	-0.12432637	0.090178089	0.03876296	0.064704618	-0.084557263	0.05886016	ENSACLG00000012909
rbp4	-0.338971212	0.37926455	2.625996291	8.955755978	1.100314788	0.479973943	0.390517041	0.361388542	0.414169396	0.632139519	ENSACLG00000012932
ENSACLG00000012966	4.183422639	1.346080704									ENSACLG00000012966
H2AZ1	-0.607034245	1.176360201	0.736275197	2.065310254	-0.109360403	0.039544165	0.373960813	1.483521974	1.658986355	5.756725331	ENSACLG00000012975
ENSACLG00000012979	0.540117964	0.747840055	-0.016241158	0.013205551	-0.050140639	0.012143544	-0.139635043	0.175672468	-1.047148268	1.726103504	ENSACLG00000012979
rgp1	-1.095091179	4.645587725	0.203327332	0.460793393	0.027198005	0.007814785	0.030181751	0.050915211	0.280721017	0.323324901	ENSACLG00000012985
senp3b	1.115547294	2.717384123	0.219755094	0.487377874	-0.102049647	0.075799133	0.113240682	0.255244876	0.651477865	1.448261096	ENSACLG00000012991
GBA2	1.207366433	3.665582624	0.210183326	0.191941709	-0.132927452	0.047114186	0.364227126	1.280191813	2.107072835	3.598405706	ENSACLG00000013003
eif4a1a	0.318304822	0.714839771	0.253272169	0.50973009	0.111231745	0.04176421	0.386072123	1.153319393	1.077051449	4.324408803	ENSACLG00000013015
ADISSP	-0.62457516	0.834919197	-0.119037511	0.179696976	0.150954689	0.04176421	0.286410706	0.597211914	1.124289851	0.976958132	ENSACLG00000013022
ENSACLG00000013034	-1.167990676	1.329033858	-0.664413618	1.744993057	-0.003278271	2.39E-05	-0.286562262	0.268096446	-1.336261003	0.724226222	ENSACLG00000013034
sox19b	1.670760521	1.053833357					0.113915421	0.179200055			ENSACLG00000013035
tex261	-0.119621857	0.111118137	-0.555133018	1.301102016	-0.009640443	0.002538739	0.097737079	0.239458	1.69000367	8.648820412	ENSACLG00000013039
mpdu1b	-0.58975831	1.180878265	0.274349231	0.640660228	0.059224172	0.018905416	0.191088777	0.443421199	0.657288099	1.361635898	ENSACLG00000013043
MBLAC1	-0.699901878	2.215737293	-0.484263504	1.246641375	-0.298791638	0.120928244	0.318662797	0.91682414	0.893470017	1.577439257	ENSACLG00000013045
ENSACLG00000013056	-0.263118708	0.110735862	-0.503551422	1.094040223	0.152938372	0.020464398	-0.195262806	0.149877652	-0.52592905	0.2349249	ENSACLG00000013056
f13a1b	-0.724496995	0.45056676	0.694442698	1.229769166	0.089883159	0.008769729	0.450071875	0.335694354	0.836257333	0.263961835	ENSACLG00000013060
serpine1	2.292741718	2.199750464	-0.015677739	0.009216071	0.686991888	0.153228923	0.342522881	0.165145691	1.461688948	0.816239424	ENSACLG00000013078
ap1s1	0.590713933	1.004272971	0.404048283	1.122794041	-0.104210206	0.047582363	-0.222357627	0.518576385	0.759946835	1.213541345	ENSACLG00000013084
ENSACLG00000013092	0.332635868	0.522890786	0.168008973	0.241769169	-0.228255083	0.148778408	0.312026792	0.866644549	-0.384724086	0.535104842	ENSACLG00000013092
znf16l	-0.69326239	1.445632412	0.244557957	0.210050485	-0.065728149	0.019222474	0.187623355	0.305329437	-0.424099102	0.292995622	ENSACLG00000013134
cd248a	0.861606976	1.507985745	-0.028824452	0.020606153	0.283994789	0.054095506	-0.091511178	0.105781815	1.037885652	1.265113466	ENSACLG00000013153
ENSACLG00000013179	-2.054687209	0.46794001	1.474259048	0.568725289					-0.221698206	0.13187721	ENSACLG00000013179
RCE1	-0.589760371	0.318678752	1.229353915	0.766593102	-0.24791988	0.153975215	-0.592316276	0.268350431			ENSACLG00000013182
PELI3	-0.894572084	1.411907788	0.505934069	0.537072278	-0.039778417	0.007641979	0.133672959	0.294563724			ENSACLG00000013214
ENSACLG00000013588	-1.497195544	2.40104533	0.913988576	3.025032714	0.170993906	0.044628864	-0.03519686	0.023259188	0.840832339	1.145244211	ENSACLG00000013588
ENSACLG00000013607	-0.837475385	1.097548298	-0.187784941	0.156985988	0.101733262	0.033711138	-0.392415779	0.802314825	0.274113957	0.161463368	ENSACLG00000013607
zgc:158659	0.133391145	0.083847385	-0.319101144	0.298832936	-0.223433852	0.043444508	-0.375226334	0.340745753	-0.173737353	0.050512796	ENSACLG00000013639
ENSACLG00000013668	-0.192223104	0.354572708	-0.191044933	0.46458909	-0.10427162	0.042171999	0.207910794	0.635486759	1.100134662	3.706139076	ENSACLG00000013668
trmt10b	0.177107215	0.114910181	0.066353158	0.052642239	0.59300627	0.522824894	-0.216592509	0.353359599	0.245645766	0.104065779	ENSACLG00000013678
eif4e2rs1	-0.297222454	0.256388175	0.598767422	1.783388166	-0.11332013	0.030302425	0.00348645	0.003484599	1.835682488	6.143717376	ENSACLG00000013705
ATRNL1	0.185625224	0.261929581	-0.112731778	0.126767005	-0.357044575	0.256160959	0.026660336	0.018850033	-0.594938968	1.130350025	ENSACLG00000013737
acox3	-1.100994612	2.866109471	0.045142216	0.043649273	0.585078427	1.217613129	0.068789509	0.107341901	0.074004377	0.05496683	ENSACLG00000013801
ENSACLG00000013803	-0.194661953	0.088389254	-1.0266518	0.843495709	-0.80767065	0.204301462	-0.31429489	0.129134813	-1.554929814	0.83686875	ENSACLG00000013803
ino80b	-0.904866254	4.041171584	-0.49384025	1.478356958	-0.018895199	0.006286283	0.001207015	0.001586872	0.015363723	0.011393561	ENSACLG00000013810
ENSACLG00000013816	-0.619820776	0.142229087	-0.339672764	0.052116099	-0.352634717	0.009902741	-0.514564195	0.05238189	-0.901083283	0.155847761	ENSACLG00000013816
AADAT	0.262496191	0.419581861	0.094077635	0.089871853	-0.158396575	0.058983356	-0.120097667	0.164298141	-0.366460538	0.26626182	ENSACLG00000013828
mfap3l	-0.376674311	0.772401317	0.373293342	0.534555677	-0.080762193	0.020437601	0.114733399	0.373027255	0.360936726	0.335499933	ENSACLG00000013915
CLCN3	-0.083124806	0.091970368	0.129009369	0.168553495	-0.15670844	0.059707809	-0.035022873	0.047401975	-0.181765383	0.123286394	ENSACLG00000013939
mtm1	0.03157223	0.040060598	-0.074468775	0.098202181	-0.154656731	0.055161016	0.130713897	0.495607661	-0.189197977	0.177413105	ENSACLG00000013945
AFAP1L2	-0.248642555	0.183813247	0.015834619	0.012106455	-0.428480234	0.168945825	-0.122524892	0.139815139	-0.839234933	1.196723803	ENSACLG00000013949
KBTBD13	0.313268231	0.237159724									ENSACLG00000014020
mtmr1a	0.806694528	1.991348687	0.144933488	0.261423698	0.271146857	0.153867594	-0.02040243	0.032317052	0.934104542	0.751609274	ENSACLG00000014021
nit1	-0.350272726	0.365897999	0.399515021	0.526719118	0.121336503	0.024387182	0.545515696	1.387913434	0.357039152	0.492649265	ENSACLG00000014065
tdrd1	0.707024447	0.082932945	2.625770844	0.832105011	-0.209634206	0.121454729	0.136829907	0.065114435			ENSACLG00000014107
CCDC186	0.893035325	2.203687068	0.106947731	0.104700228	-0.15599099	0.05916355	-0.537849863	1.196577518	-0.024375124	0.013259107	ENSACLG00000014162
pfdn2	-0.476553074	1.319207828	-0.199388853	0.295083226	0.070230721	0.021661957	0.350690692	1.355451907	0.465651436	1.550166849	ENSACLG00000014200
b4gat1	0.309748787	0.310865962	-0.396970838	0.40516003	0.213719228	0.081477399	0.362652797	0.91437714	0.482432071	0.403164428	ENSACLG00000014208
ccs	-0.518465989	0.803962421	-0.234246971	0.216954724	-0.243444426	0.061618989	-0.031929439	0.021896492	-0.747100341	1.273164253	ENSACLG00000014314
NHLRC2	-0.037541016	0.031486204	0.011038904	0.01117006	0.196561916	0.203079523	0.020131008	0.013993688	2.008438633	3.922379282	ENSACLG00000014325
rbm14b	0.887632046	0.884280925	0.132631475	0.069728814			-0.491891785	0.896475373	0.044255362	0.010642363	ENSACLG00000014355
actn3a	-1.635361384	5.016060866					-0.174704572	0.061611529			ENSACLG00000014436
casp7	1.175803707	1.460097489	0.098138535	0.091994587	0.065397691	0.021218722					ENSACLG00000014444
ENSACLG00000014451	-0.097803348	0.040215462	-1.160256418	2.111507405			-0.647458948	0.483641303	-0.744709504	0.439229438	ENSACLG00000014451
ENSACLG00000014472	-0.173955932	0.128109241									ENSACLG00000014472
dnmbp	0.105427035	0.122200218	-0.132065365	0.225410869	-0.047373304	0.011659853	-0.309874004	1.26408261	-0.630825059	0.83688361	ENSACLG00000014510
cpn1	0.74337601	1.874109496	0.99887064	8.705567083	0.80708205	0.403264667	0.177057427	0.1982437	1.397091842	2.175322273	ENSACLG00000014625
ENSACLG00000014646	0.556145984	0.284165187	0.467114428	0.517023807	0.06561788	0.012655925	0.009716402	0.009547244			ENSACLG00000014646
map4k2	1.002800846	0.883689659	-0.436640125	0.473161538	-0.735783323	0.63116686	-0.612842403	1.013158892			ENSACLG00000014675
pacs1a	0.88498058	1.054659369	-0.099885398	0.0970666	-0.065448129	0.016001935	0.197061785	0.345005474	-0.140352267	0.093035509	ENSACLG00000014719
sf3b2	-0.546214785	1.807372721	0.174051611	0.315726756	-0.105522756	0.044361896	0.023046553	0.036737699	-0.311386654	0.598078447	ENSACLG00000014771
stk26	0.214968303	0.152778457	-0.0605456	0.076834941	-0.355934859	0.377617392	0.634862005	1.494418122	-0.151780714	0.124706169	ENSACLG00000014867
men1	0.182353323	0.166174431	0.383584574	0.691870392	-0.019266965	0.005245521	-0.368911103	0.855251517	0.973858124	0.690917614	ENSACLG00000014919
capn1	1.373604919	9.512092796	-0.393912574	0.744117461	-0.087101446	0.027064296	-0.544184672	1.24142067	0.136401993	0.074374124	ENSACLG00000014931
dachb	-0.634521106	1.069356509	1.010301658	2.385080481	-0.252587707	0.040328445	0.155585939	0.186973776	0.035289201	0.017442208	ENSACLG00000014941
cnpy3	0.273921655	0.309270885	0.025600117	0.022049515	0.702753152	1.825959634	0.054768543	0.084559441	2.173431798	10.82472822	ENSACLG00000014960
pnp5a	1.939667069	2.045601455	-0.405144907	0.360323216	0.50917411	0.141397282			3.790605219	8.199451704	ENSACLG00000015046
KCNJ10	1.112702376	1.25786109	0.182586228	0.121208432			-0.108710512	0.133763309			ENSACLG00000015078
rtn3	-1.137043656	2.804497856	0.30839622	0.403525999	0.015262382	0.00384798	-0.213974822	0.558525479	0.612505214	0.562824195	ENSACLG00000015138
ecsit	-0.403081962	0.292425557	0.771708354	1.952108882	-0.299169634	0.081379855	0.303564495	0.705630785	0.557350624	0.779607859	ENSACLG00000015215
EML3	-0.251091685	0.254393591	-0.228948061	0.468863677	0.002036302	0.000516668	-0.170536202	0.443831588	-0.705225781	0.695085124	ENSACLG00000015254
mta2	-0.192043251	0.144681648	1.066342141	2.842584106	0.039195007	0.007814785	0.089075331	0.137129628	-0.8680523	0.984780996	ENSACLG00000015319
ENSACLG00000015352	-6.865326538	3.03463004			-0.589670155	0.050924184			-4.639757436	2.521535746	ENSACLG00000015352
taf6l	-0.077453145	0.078231244	0.075994303	0.144966636	-0.063329928	0.032476519	-0.117802348	0.204489154	-0.161057676	0.099066861	ENSACLG00000015366
ENSACLG00000015384	0.316375739	0.027078017	0.328301651	0.180780549	-0.199795167	0.007814785	-0.134768678	0.252854815			ENSACLG00000015384
rnf175	0.06674467	0.049416683	0.399558925	0.432095792	-0.033329833	0.007814785	0.353689222	0.343262046	1.463622886	1.665290604	ENSACLG00000015418
ENSACLG00000015444	-0.56599739	0.692722337	-0.292293277	0.310910808	-0.151383712	0.045544797	-0.051818912	0.032089831			ENSACLG00000015444
ache	-0.050192922	0.027035528	0.902823328	0.786155552	-0.072176193	0.010525442	-0.179741814	0.356234092			ENSACLG00000015596
ENSACLG00000015683	0.227066214	0.082352564	-1.835239144	12.071107	-1.01385738	0.370304767					ENSACLG00000015683
zgc:92664	-0.054298856	0.050931917	-0.133162784	0.177017253	0.226073819	0.126681924	0.289567064	0.918211086	0.491261623	0.78661025	ENSACLG00000015740
rnaseka	-0.414527352	0.492680049	0.042473096	0.04177277	-0.421096123	0.217802484	-0.134830584	0.124326885	0.264891358	0.368022038	ENSACLG00000015755
alox12	0.627643844	0.36832057	0.59352529	0.616422456	-0.677007953	0.306438716	0.057169591	0.018233714			ENSACLG00000015780
ENSACLG00000015863	-0.19203924	0.355818303	-0.051914449	0.043936971	-0.114287379	0.034252794	0.338833519	0.529082091	0.563066122	0.815468591	ENSACLG00000015863
fgb	-3.64467025	2.107637064			-1.111393843	0.233686656	-4.724066994	1.535901412	-0.726762685	1.556417227	ENSACLG00000015912
ENSACLG00000015926	1.582938025	1.114201772	-2.002340937	5.089430877	-1.063718456	0.263396484					ENSACLG00000015926
fga	-3.57305603	1.968071499					-5.221082726	1.617240063	-0.790531697	1.412612681	ENSACLG00000015964
ENSACLG00000015989	-0.204464206	0.131801177	0.05733903	0.044380067	0.169319481	0.053416689	0.266118388	0.436475332	-0.501047782	0.326852451	ENSACLG00000015989
rbm46	0.457706864	0.073350853	2.392669448	0.839175349	-0.379882334	0.610774687					ENSACLG00000016153
ENSACLG00000016335	0.526891809	0.647830289	-0.332517611	0.221640509	0.318175358	0.097717921	-0.582047779	0.729431513	-0.984865383	1.008470345	ENSACLG00000016335
ENSACLG00000016390	-0.413279217	0.193412888	-0.104036996	0.127542882			-0.575538209	0.33397715	-1.573519365	0.958228418	ENSACLG00000016390
ENSACLG00000016697	-0.566498129	0.447191133	0.098752422	0.085442977	0.028135448	0.005519453	0.014978333	0.008314207			ENSACLG00000016697
ENSACLG00000016829	0.863282999	0.071335385	-0.161106771	0.051322111	-0.603152852	0.173050703					ENSACLG00000016829
wdr55	-1.133453703	3.652508589	-0.772458761	1.065579069	-0.24704754	0.074215068	-0.030901921	0.01964555	-0.051076487	0.028743808	ENSACLG00000017164
ENSACLG00000017237	0.908378123	0.091122337	-0.775469901	0.380864107	-0.92010887	0.234343159					ENSACLG00000017237
abcg2a	0.565011001	0.339666701	1.004607928	0.622639775			-1.147785837	1.074916013	-2.920030573	6.937259958	ENSACLG00000017364
CMAS	0.138177109	0.165116251	-0.140753787	0.256201684	0.000511413	2.39E-05	0.129933205	0.241588207	0.295606041	0.264471752	ENSACLG00000017514
tmem185	-0.229202183	0.419538482	0.068296529	0.076104312	0.060465954	0.018905416	0.1751477	0.622800301	-0.130654883	0.112343084	ENSACLG00000017612
ankrd46b	-1.049235964	4.816263756	-0.260203608	0.704671702	0.023864627	0.007814785	0.251653069	0.75854996	-0.436866091	0.413080497	ENSACLG00000018115
ENSACLG00000018146	-0.682208363	0.76007109	-0.167582268	0.065147664					1.922555996	0.361105119	ENSACLG00000018146
ENSACLG00000018170	-0.468657511	0.558395189	-0.598989769	1.431242534	0.176028567	0.012189438	-1.021846777	1.816705351			ENSACLG00000018170
ENSACLG00000018211	-0.743207239	0.875413812	-0.510110032	0.576776847	0.156020996	0.025310944	-0.237804344	0.175906468	-0.711822506	0.443070251	ENSACLG00000018211
chrnb1	-0.050388872	0.049098856			0.959670078	0.060222473					ENSACLG00000018351
fgf11a	-0.467398961	0.204966821									ENSACLG00000018390
tmem102	0.330749925	0.204268409	0.217996565	0.121735598	-0.029975504	0.006845544	-0.326157038	0.259890251			ENSACLG00000018425
tmem256	-0.786728409	1.563481029	-0.574712233	1.44965487	0.254925983	0.061991173	-0.002426818	0.001586872	-0.361886162	0.237519128	ENSACLG00000018478
nlgn2a	0.008703665	0.002997493	-0.33493558	0.410915691	0.329505931	0.162422339	-0.171477923	0.198470745			ENSACLG00000018516
ENSACLG00000018520	-0.270167452	0.124475924	0.505610402	0.60113404	-0.433294765	0.617170504	-0.104348428	0.068544596	0.638452489	0.258040779	ENSACLG00000018520
ENSACLG00000018697	-0.830654683	1.635194864	0.735694521	0.777745973	0.090144663	0.018321587	0.032833609	0.038959286	0.192005731	0.091126288	ENSACLG00000018697
ENSACLG00000018730	1.636285671	2.487448001	-0.358760081	0.330860756	-0.050690036	0.007641979	-0.525127564	0.809231587	-0.82027255	0.289069763	ENSACLG00000018730
ENSACLG00000018830	1.015214089	0.152320831	-0.210168285	0.035350427	-1.770192365	0.114740818	-0.544674979	0.062331071	-0.39019745	0.041876019	ENSACLG00000018830
ENSACLG00000018842	-3.377712325	2.239504813					-0.42794743	0.186973776	-0.241967503	0.229398234	ENSACLG00000018842
ENSACLG00000018882	-1.634656738	7.72052899	-0.215646125	0.274577988	-0.121415461	0.018321587	-0.157305558	0.086350591			ENSACLG00000018882
epoa	-1.371527519	4.021428788	-0.20082787	0.214768045	-0.158349428	0.094254004	-0.019409942	0.016715055	0.606112426	0.527251463	ENSACLG00000018889
hdac8	-0.079776526	0.067052553	0.522928582	1.454433445	-0.23177529	0.164657774	-0.132568625	0.266064787	0.12298547	0.076282105	ENSACLG00000018919
ENSACLG00000018968	0.662613351	0.509624075									ENSACLG00000018968
ENSACLG00000018975	0.526684833	0.285361129			-0.389861656	0.09169549	-1.184780191	0.972308436			ENSACLG00000018975
aimp1b	-1.389279269	0.893603254									ENSACLG00000018982
wrap53	-0.958106308	4.163555388	-0.156208098	0.303404787	-0.156138513	0.169639996	-0.032278918	0.048446205	-0.617325472	1.196911473	ENSACLG00000019000
rps4x	-1.04358936	3.459549849	0.060216867	0.07982034	-0.026218331	0.004537264	0.392015121	1.506000586	0.052591277	0.031671758	ENSACLG00000019047
ENSACLG00000019148	0.813579533	1.05248801	1.78896006	1.300104448			-0.778588607	0.544826671			ENSACLG00000019148
ENSACLG00000019167	0.119383486	0.094659104	-0.647470047	1.692858636	-0.145407233	0.027064296	-0.388995628	1.478922579	-0.031804421	0.013021493	ENSACLG00000019167
arhgap36	0.933410836	0.989934714	-0.123995308	0.085916751	-0.409374867	0.098561129	-0.436591035	0.421957845			ENSACLG00000019189
ENSACLG00000019245	0.755769708	0.774321977	0.36856462	0.258473885	-0.009926044	0.00220955	-0.729856178	0.7177976			ENSACLG00000019245
rasl11a	-0.656702425	1.019909311	0.168106627	0.130548888	-0.364133757	0.114676246	-0.142613587	0.064238358	0.301431123	0.180335695	ENSACLG00000019293
ENSACLG00000019353	-1.329065067	3.903209969									ENSACLG00000019353
KDM6B	1.166654933	2.208555663	0.696908689	0.730322885	0.252828509	0.081477399	0.658750563	0.879170412	1.547538449	2.850785616	ENSACLG00000019410
ENSACLG00000019505	0.75879837	1.229084294	-0.099035158	0.044499149	-0.691659037	0.450706678	-0.923501467	1.074724882	-0.691966259	0.51000662	ENSACLG00000019505
tmem88b	-0.033085046	0.011969196	0.200946169	0.066973708	0.358085711	0.124996598			-0.296594003	0.153614116	ENSACLG00000019553
PHKA1	-0.620593745	1.049898134	-0.275114009	0.153837141	-0.3675108	0.22081007	-0.789071556	2.172818651	-1.184492925	1.547446511	ENSACLG00000019567
ENSACLG00000019571	-0.015229755	0.00630231	0.112155751	0.089871853	-0.331346032	0.141397282	0.123327902	0.118595405			ENSACLG00000019571
tdrd7b	1.198251905	1.315824223	-0.270713568	0.399901285	0.73579336	1.483732216	-0.765164618	2.582816053			ENSACLG00000019610
ENSACLG00000019699	0.702928283	0.857178304	0.477687474	0.548892819	-0.700737727	0.734511358	-0.785398603	0.64151546			ENSACLG00000019699
dctn1a	0.075533743	0.063655448	-0.29011593	0.941222486	-0.338104565	0.50216153	-0.069598478	0.09107301	-0.57174962	0.957004247	ENSACLG00000019711
ENSACLG00000019719	-0.066353189	0.040192103	-0.407339299	1.418776834	-0.215467569	0.168945825	0.201422956	0.585401146	-0.734163591	0.826057548	ENSACLG00000019719
ENSACLG00000019841	-1.410591206	2.106165235			0.310865512	0.128745579	-1.334606915	1.414362534			ENSACLG00000019841
ENSACLG00000019855	0.727766219	0.102956627	2.269942264	1.794658152	-0.101871353	0.015350137			-2.21218594	0.217316198	ENSACLG00000019855
ENSACLG00000019912	0.822184462	0.114800518	3.903194767	1.680772179	0.1304618	0.020258102			-1.623439098	0.293052588	ENSACLG00000019912
ENSACLG00000019994	-0.222261259	0.337818711	0.116641181	0.153127718	-0.486265701	0.318256846	-0.047407006	0.057094645	-0.470674611	0.520468635	ENSACLG00000019994
ENSACLG00000020124	-0.466591606	0.282352911	1.626668513	2.785601386	-0.624413779	0.170383167	1.208129491	1.619511472			ENSACLG00000020124
leap2	-1.324898518	0.665188555	2.012937232	1.480291318					2.38891241	2.89576445	ENSACLG00000020172
syt4	1.43618719	0.116651408			0.228848913	0.064934003	0.371398607	1.269098767			ENSACLG00000020323
ENSACLG00000020431	0.334765576	0.263959649	0.601640491	0.930231282	-0.343805808	0.331821005	-0.454757365	0.989155466	-0.493002384	0.424972481	ENSACLG00000020431
SEMA4F	0.682515704	0.680229265	0.484404438	1.273444188	0.220230266	0.086092013	0.357180578	0.363995814			ENSACLG00000020437
CLCN5	-0.403258123	0.714048977	-0.316559528	0.626762615	0.207438841	0.114676246	-0.448608653	1.39040114	-1.086123632	2.255086521	ENSACLG00000020445
dok1b	0.062041693	0.052578326	0.006479113	0.005990696	0.092781002	0.023030981	-0.48294418	1.432890834	0.181446433	0.121142837	ENSACLG00000020503
nagk	-0.222691036	0.228416683	0.5354323	2.305260792	0.011477827	0.00220955	0.452508231	0.462336908	0.087721901	0.061733266	ENSACLG00000020511
tnfsf10l	0.591230541	0.532218685	-0.019536931	0.012396446	-0.245170592	0.030681773					ENSACLG00000020528
PAIP2B	-1.056619809	3.539055733	-0.64845994	1.488571852	0.039251959	0.008226983	-0.10764519	0.162566132	-0.997447711	2.784175916	ENSACLG00000020543
hspa12b	1.387832164	1.642539138	0.739261008	0.832080597			-1.040931594	0.494814301	-0.767653334	0.683373707	ENSACLG00000020562
ccnb3	-0.177531804	0.025270533	0.090903645	0.044523897	-0.144417446	0.080691053	1.349263664	2.282320161	-1.498114584	0.413446105	ENSACLG00000020564
cct7	-1.38094668	4.694309219	-0.001253843	0.000974136	-0.343247329	0.222267859	0.111745504	0.168886942	0.106217523	0.063245877	ENSACLG00000020629
MARK2	0.50992323	1.460849491	0.202203452	0.433586118	-0.021684659	0.005298017	0.024916511	0.023259188	-1.076217756	3.150949688	ENSACLG00000020779
ENSACLG00000020833	0.056443516	0.005174398			0.17141633	0.036690396			-0.514504277	0.124706169	ENSACLG00000020833
ENSACLG00000020881	-0.494029951	0.212635055	-0.240274609	0.118535563			-0.376665315	0.17858728	-2.104031315	2.026800103	ENSACLG00000020881
ENSACLG00000021053	1.462043181	1.555137243	0.120526632	0.050081755	0.861625303	0.474419304	0.207647928	0.115304711	0.780756885	0.388830588	ENSACLG00000021053
ENSACLG00000021178	2.906663378	1.919367241	2.371828563	1.828302193	1.546462105	1.247253445	0.575632653	0.317057154	2.637667242	2.050916089	ENSACLG00000021178
naa40	0.616195429	1.778148416	-0.005417033	0.005408896	0.101166399	0.057126836	0.351631409	1.512939771	-0.189156101	0.196738401	ENSACLG00000021217
ENSACLG00000021220	-2.529347443	0.558999579	-0.812902278	0.17982316			0.520140407	0.056356382			ENSACLG00000021220
b3gat3	0.002543555	0.002236144	0.119897459	0.132017906	0.295651233	0.368543338	0.062917786	0.109648445	1.403581879	5.756725331	ENSACLG00000021239
ENSACLG00000021290	0.063303834	0.018019365	-0.207436714	0.1578555	-0.171127797	0.020256826	-0.050354907	0.015770867	0.240504853	0.088219992	ENSACLG00000021290
SNORD31	1.765226571	1.878447594	-0.135957171	0.073058447			0.973046954	1.645516908			ENSACLG00000021319
ENSACLG00000021333	-1.997792499	1.153813324	-1.186205837	0.637021725	-1.377715829	0.446915948	-0.814707602	0.31618357			ENSACLG00000021333
arl2	-0.757473303	2.518708319	-0.104086255	0.121735598	-0.067439911	0.011483657	0.296771967	0.604381301	0.767359298	1.783515379	ENSACLG00000021338
ENSACLG00000021391	-0.011452745	0.005853358	-0.619088132	1.059045908	-0.496953506	0.129001255	-0.618705127	0.81222024	-0.406607249	0.249183924	ENSACLG00000021391
ENSACLG00000021412	-2.418195997	0.629211255	-3.661250805	1.146881018	-0.078498982	0.002525241	-1.958569765	0.313689345	-3.862109877	0.693668556	ENSACLG00000021412
ENSACLG00000021441	-0.534734136	1.506953028	-0.628339179	3.558653541	-0.132742031	0.039368117	0.616481657	2.274438005	0.164772449	0.13371069	ENSACLG00000021441
ENSACLG00000021500	0.163590406	0.086049889	0.14562708	0.122270099	-0.024841082	0.002525241	0.559467278	0.609074613	-0.236179833	0.05423675	ENSACLG00000021500
plcb3	2.000982349	6.108749124	-0.254573548	0.317818948	-0.195096036	0.080046844	-0.230065621	0.200690462	-0.372985524	0.222101857	ENSACLG00000021657
ENSACLG00000021731	-0.45731532	0.165797405	-0.561384277	0.39681078	-0.787046723	0.137051668	-1.452336926	0.447387003	-1.394627802	1.502398864	ENSACLG00000021731
ENSACLG00000021846	0.681466549	0.52189581	-0.134479326	0.094945313	-0.488786055	0.104452359	-0.415857689	0.510327955	1.505160344	0.852563285	ENSACLG00000021846
ppp1r14bb	1.707598002	7.592577818	0.174166549	0.275068244	0.157791757	0.057389571	0.614519026	2.026363313	2.284274496	6.272993683	ENSACLG00000021867
brms1	0.027544691	0.014118171	0.795678169	3.345696648	0.242369228	0.07087389	0.055953387	0.071351099	1.192817138	1.63638814	ENSACLG00000021905
ENSACLG00000021966	-2.411938943	12.57980593	-0.388363292	0.361576896	-0.23081881	0.104939301	-0.160748363	0.172593042	-0.572775718	0.348374893	ENSACLG00000021966
ENSACLG00000021972	-1.678665976	2.266136529	-1.28875251	3.857641537	-1.251691238	0.79508766	-1.359202294	2.410808151	-0.916573803	0.450209321	ENSACLG00000021972
ENSACLG00000021983	0.164240959	0.08331937	-0.334386859	0.569653898	0.335003494	0.050924184	-0.167995527	0.097699697	-0.363480576	0.142370397	ENSACLG00000021983
prox3	-0.334512326	0.317291211	-0.179385535	0.154280163	0.321291333	0.047582363	-0.123903457	0.184122196	-1.008671617	0.837932523	ENSACLG00000021996
snx15	-0.207555983	0.150005745	-0.108422719	0.134304162	-0.068950362	0.025220565	0.006400817	0.009547244	-0.264166553	0.256690557	ENSACLG00000022010
ENSACLG00000022022	3.181522445	1.1041446	1.802868408	4.164885116							ENSACLG00000022022
zgc:158423	-2.366186394	7.97787485	0.181866016	0.119565593	0.651014016	0.412639261	0.169292775	0.173731247	-0.93370717	0.742969643	ENSACLG00000022026
pcxb	-0.072367996	0.044338488	-1.016797505	2.214875548	-0.553652619	1.058157402	-1.081588763	4.797030783	-1.057325435	1.44029579	ENSACLG00000022114
ENSACLG00000022234	1.010717612	0.333090507	1.95680708	0.632999527	-0.380511137	0.319205285	0.086461992	0.044659323			ENSACLG00000022234
DDIT4L	-3.4581479	22.57589258	-0.119756217	0.047736063	-0.239706454	0.216925547	-0.545181419	1.439611282	0.952399127	0.439081756	ENSACLG00000022303
ENSACLG00000022322	0.206528157	0.272598783	0.205129028	0.480685355	0.461289819	0.269227653	-0.351696577	0.523253538	1.488108218	2.094803956	ENSACLG00000022322
zgc:92429	0.304277834	0.421013722	2.715278629	2.424892777	0.039139193	0.004537264					ENSACLG00000022391
ENSACLG00000022481	0.731137935	1.644723515	0.499925506	1.019701419	-0.029783084	0.005298017	-0.762361295	2.957752587	-0.498000189	0.390209196	ENSACLG00000022481
NFIB	0.494824088	0.810500224	0.804007855	0.815729718	0.087372683	0.020464398	-0.745397454	1.345827299	0.498061562	0.286756815	ENSACLG00000022544
plaa	-0.027553844	0.022631072	1.248093352	6.368800564	-0.063813872	0.025220565	0.27646338	0.847606472	2.219121876	5.905669014	ENSACLG00000022649
ENSACLG00000022676	-1.050889501	0.770385645	-1.010969374	2.446534663	-0.969740973	0.377638154	-0.726884595	0.467550296	-1.619228589	2.89576445	ENSACLG00000022676
ENSACLG00000022725	0.215996871	0.092707408	0.811907656	2.353068511	-0.054765038	0.022987677	-0.029717877	0.021050099	0.708574291	0.424327604	ENSACLG00000022725
ENSACLG00000022731	0.054545882	0.019860987	-0.750989271	1.71202982	-0.216167262	0.023769474	-0.893722944	1.348253549	-1.650702672	1.32254771	ENSACLG00000022731
DENND4C	0.22795903	0.501280337	-0.217451505	0.495290086	-0.20242494	0.053477499	-0.377516525	0.491024456	-0.698118085	2.384065481	ENSACLG00000022766
ENSACLG00000022777	-0.037778114	0.013890388	-0.59480174	0.924789837	-0.396341452	0.082701454	-0.80554374	1.295755591	-1.353527386	1.927321364	ENSACLG00000022777
zgc:162171	0.183317561	0.071669875	-0.613508315	0.79790344	-0.278433532	0.047364441	-0.185511496	0.108395436	0.189388539	0.145496732	ENSACLG00000022882
ENSACLG00000022927	-1.434569151	2.776286162	-1.340533169	4.357495548	-1.341003006	1.518208507	-1.042646234	2.472678267	-1.592192888	2.736600558	ENSACLG00000022927
ENSACLG00000023145	-0.451298156	0.362407358	-0.57434791	1.621513355	0.201230486	0.045875013	-0.197899323	0.130113642	-1.315663693	1.540178417	ENSACLG00000023145
ENSACLG00000023155	0.419389542	0.393146172	0.355661153	0.7418366	-0.340683854	0.071196589	0.062795725	0.028123514	-1.758239271	1.07749948	ENSACLG00000023155
larp7	0.046147946	0.019701332	0.11896743	0.086982267	-0.032827099	0.007290876	0.198987911	0.423742898	1.029344336	1.388668231	ENSACLG00000023184
COL25A1	0.427471821	0.373761271	0.643691951	1.710665311	-0.050084123	0.00818676	0.186707128	0.288405795			ENSACLG00000023203
ENSACLG00000023236	0.39101742	0.15212854	-0.052297404	0.019829583	-0.17181616	0.013114955	0.487517172	0.17858728	-2.171501323	1.173187834	ENSACLG00000023236
ENSACLG00000023274	-0.917996255	1.629490294	-0.365383956	0.976855236	-0.618908784	0.787881223	-0.811456848	1.483540694	-1.40222621	1.695736045	ENSACLG00000023274
etnppl	-0.425016984	0.800347343	0.213433677	0.461718364	0.445593175	0.222049168	0.25794625	0.595609748	1.076485065	2.885964563	ENSACLG00000023369
emc4	-0.698059316	1.801121466	0.017182844	0.02827438	-0.053747279	0.017048404	0.056903041	0.093987671	-0.080972129	0.069415901	ENSACLG00000023380
lpcat4	-3.080312727	1.563481029	0.402172342	0.147877447	-0.260203922	0.197806654			-2.050212557	6.035374782	ENSACLG00000023416
rpl34	-0.870538225	1.708756309	-0.079767077	0.07603391	0.058767402	0.007641979	0.466106146	1.315633042	0.496821916	0.430992723	ENSACLG00000023428
nop10	-0.99263405	2.759435813	0.109126772	0.118428188	0.195358244	0.0634807	0.281482179	0.306374413	0.05082111	0.027175267	ENSACLG00000023431
SLC12A6	1.368133819	3.612894835	0.15946023	0.152510407	-0.094789757	0.032508189	0.081915777	0.175372766	0.546939654	0.991538637	ENSACLG00000023450
tox4b	0.359977676	0.921755703	0.627481186	1.843324507	-0.001947976	0.000280648	0.34033114	1.228080051	-0.121611717	0.085058775	ENSACLG00000023719
supt16h	-0.457981518	1.45161209	0.523476698	2.01647601	-0.21541526	0.160012742	-0.107406677	0.186973776	-0.519164529	0.890300066	ENSACLG00000023756
ENSACLG00000024097	-0.615697236	1.189290883	-0.457980138	0.719248474	0.214317876	0.05646166	-0.531438991	1.323111779	0.851405152	1.520782258	ENSACLG00000024097
ENSACLG00000024122	-0.139799074	0.041560573	-0.130475603	0.114350386	-0.124323306	0.042294522	0.237899054	0.901275218	0.020342021	0.009479408	ENSACLG00000024122
ENSACLG00000027258	-0.761053342	0.345190858	-0.698363026	0.32001768	0.117802438	0.009857201	-0.710315019	0.377436979	-1.198012909	0.512110407	ENSACLG00000027258
ENSACLG00000027994	-1.15524092	2.153176844									ENSACLG00000027994
ENSACLG00000028002	1.45306924	1.859260316	-0.494485401	0.887192728	0.281440619	0.043297177	0.046633005	0.039905923	0.38849987	0.227436825	ENSACLG00000028002
si:dkey-97o5.1	0.219166634	0.093977417	1.627709892	3.196906019	-0.218634775	0.13811475	-0.242943344	0.386450262	0.435731024	0.140818075	ENSACLG00000000051
scyl3	-0.259764763	0.297259597	-0.14080469	0.197765479	0.090587784	0.04894631	0.077973955	0.110939653	0.104412096	0.067434375	ENSACLG00000000107
trabd2b	0.545586668	0.297847621	0.471471785	0.615270744					-6.08593745	13.77183395	ENSACLG00000000136
ENSACLG00000000171	1.458298548	5.912007991	1.423863911	2.538507987			0.200046856	0.089754907			ENSACLG00000000171
ENSACLG00000000207	0.835877978	1.283096594	0.022902138	0.015996706	0.252408569	0.140607119	0.294463309	0.416409563	0.001934263	0.0005123	ENSACLG00000000207
cks2	-0.04282794	0.006009417	1.004453158	0.869189947	-0.173853079	0.0429156	1.547049273	4.204505843	-0.568036261	0.133277474	ENSACLG00000000410
shc2	-0.027896347	0.020266487	-0.174103317	0.213098019	0.04868226	0.011577635	0.080569083	0.090172987	-2.527551191	11.30225736	ENSACLG00000000471
ENSACLG00000000541	3.077099042	9.863936694	4.14906096	4.023614105	0.132736648	0.025952103	-0.243981854	0.367971159			ENSACLG00000000541
shdb	1.07945575	1.124887531	1.488974942	2.014856142	0.063913018	0.013995746	-0.067661061	0.066650135			ENSACLG00000000617
s1pr3a	-0.033452166	0.010446112	-0.914826712	1.200739036	0.057803092	0.005298017	-0.860517379	0.924510107			ENSACLG00000000659
mier2	0.642690045	0.821065059	0.414306726	0.752211195	0.359264072	0.227284603	0.029592885	0.019761075			ENSACLG00000000665
plpp2b	1.764632349	1.92511354	-0.349353407	0.397778236	0.389675795	0.08981043			-0.554106081	0.187796098	ENSACLG00000000674
ENSACLG00000000691	0.489042569	0.327491663	0.862700576	1.455167376	0.514065833	0.113019536	-0.204531715	0.431844862			ENSACLG00000000691
ENSACLG00000000896	-0.640227575	1.108874155	-0.16679222	0.095299747	-0.587918094	0.148778408	-0.561790464	0.919293647			ENSACLG00000000896
gna11a	0.810923401	0.857750416	0.217040129	0.215191737	0.093691813	0.038225988	-0.265723044	0.214790448			ENSACLG00000000974
gna15.4	1.107619083	2.004833396	-0.938593577	3.711579761	0.608053222	0.73780554					ENSACLG00000001029
ENSACLG00000001047	1.384268872	6.92286575	0.942071036	1.92384669	-0.021830646	0.006518944	-0.185383687	0.172709013	0.903496108	0.836511115	ENSACLG00000001047
cdc34a	-0.824148203	1.920066249	0.956302807	1.271013313	-0.329762234	0.148735171	-0.025817611	0.017950113	-1.264564454	1.228305224	ENSACLG00000001137
MCF2L	1.220372617	4.473834103	0.355075513	0.837142566	-0.323493533	0.063140299	0.052908708	0.039845269	-0.51842275	0.714348207	ENSACLG00000001155
ect2	0.35410299	0.131268586	0.586068104	0.668852234	-0.20239001	0.155057998	-0.093253893	0.139198173	-1.067753158	0.651311262	ENSACLG00000001221
ENSACLG00000001304	1.471354517	2.547794257	1.442124904	2.309869254	0.211098925	0.045289569	-0.683040646	1.761163964	1.524757827	0.721971048	ENSACLG00000001304
rfc4	-0.033182475	0.014419656	0.319321731	0.445712515	-0.061462806	0.034021396	0.245723196	0.322828223	0.954749226	1.38043128	ENSACLG00000001349
ENSACLG00000001432	1.116537676	1.083573695	-0.105905208	0.064578411	0.116637489	0.007339356	0.101436954	0.017950113	0.372874236	0.19257893	ENSACLG00000001432
ENSACLG00000001494	0.744992477	0.460354828	-0.184805798	0.093584564	-0.041346625	0.00220955	0.335464856	0.087429816	0.595831082	0.335960147	ENSACLG00000001494
ap3d1	-0.281141083	0.471422769			0.312841262	0.243890125	0.005304016	0.006144443	0.577761165	0.485155821	ENSACLG00000001499
cab39l	0.211627208	0.169593187	-0.255035804	0.376271179	0.32067178	0.158285911	-0.047060826	0.062624512	0.409316833	0.202053648	ENSACLG00000001540
cdadc1	-0.79897429	1.305428277	0.835693649	1.926719583	0.102543935	0.029461971	0.435415909	0.569412346	0.939086322	0.832950903	ENSACLG00000001587
arhgef7b	0.551887901	0.508989033	-0.338020913	0.412638779	-0.329813513	0.170900385	-0.068784963	0.085973964	-1.413039937	5.75001963	ENSACLG00000001666
hdgfl2	0.466355866	0.550330893	0.788518626	1.062619484	0.328736787	0.286618979	0.353794785	1.044563044	1.21998685	1.821204732	ENSACLG00000001765
fh	0.302097106	0.207290921	0.539205644	1.100150916	0.1458723	0.036332075	0.000202395	0.000266031	1.286919482	3.88103844	ENSACLG00000001856
fam32a	-0.783115809	2.964618868	0.026652877	0.016141951	0.290188861	0.079653636	0.473441183	1.62714655	0.324897242	0.206414019	ENSACLG00000001864
mrpl54	-0.331693623	0.397014578	-0.094185298	0.083757361	0.192227638	0.040011446	-0.0731786	0.090447596	1.381367821	4.16029549	ENSACLG00000001877
safb	-0.182835369	0.221432369	-0.208749392	0.471368716	0.094098483	0.039035124	-0.241824248	0.416888467	-0.725626209	0.707586389	ENSACLG00000001926
lpl	-0.653921848	0.440492986	0.861639208	1.468908114	0.389853304	0.15643362	-0.078557788	0.041021901	-2.363252339	2.685781615	ENSACLG00000001986
SEMA5B	0.963147103	0.40135475	0.606043166	0.24884915	-0.609446321	0.121117586	-0.56855004	1.940015277	3.777860916	1.059681447	ENSACLG00000001991
ENSACLG00000002017	-0.106723479	0.053811293	-0.698014341	1.570602171	-0.493523263	0.133915901	-0.319946513	0.207844497	-1.604213567	1.335430599	ENSACLG00000002017
tpm4a	0.980423071	2.170850848	0.244855269	0.298670467	0.515390585	0.482951983	0.205658123	0.150587993	0.583566789	0.514738772	ENSACLG00000002059
kpnb3	-1.613172587	5.104677062	0.396115108	0.93435252	-0.23834568	0.141996452	-0.013719773	0.020811196	0.24116521	0.273141067	ENSACLG00000002083
cdk15	-3.366339	5.293489497							-2.159183448	2.872198235	ENSACLG00000002120
ENSACLG00000002121	-2.422824699	6.038205845	-0.878681216	1.016418084	0.029813022	0.003784341	-0.576607075	0.573120837	0.441341545	0.273889761	ENSACLG00000002121
RAB8A	0.802576716	1.111392862	0.365065621	0.505918868	-0.019486157	0.005298017	0.466756215	0.906874403	0.423108441	0.241779886	ENSACLG00000002134
ftcd	-3.502243082	1.963142925							-0.420143165	0.529233605	ENSACLG00000002191
atg13	-0.990206874	3.717002434	-0.152469239	0.182333413	-0.263985141	0.135944638	-0.227888382	0.291367123	-0.752785178	1.087825138	ENSACLG00000002212
abi3bpb	2.509087585	8.392882928	-0.194263687	0.188608248	0.205616511	0.057389571	0.256809139	0.231078921			ENSACLG00000002308
creb3l1	2.689279166	8.401665292	-0.104767985	0.066264015	-0.517414282	0.148778408	0.531489666	0.49223047			ENSACLG00000002322
ndufs1	-0.270256681	0.208202098	0.521630116	1.416787787	-0.130559284	0.045289569	0.038153168	0.06210683	0.19246455	0.341040433	ENSACLG00000002346
unc50	-0.377770854	0.341999993	-0.321065547	0.772125004	-0.050542589	0.017048404	0.094424273	0.094487824	0.139914209	0.088652862	ENSACLG00000002394
ENSACLG00000002401	0.075143381	0.025277869	-0.708551029	0.830092679	0.34357129	0.157726507	-0.485536274	0.75063114	-0.721806271	0.354276067	ENSACLG00000002401
etv5b	-0.504610808	0.65417319	0.121812696	0.096053622	0.117877374	0.044406551	-0.018033783	0.014645734	-0.999681633	1.517006919	ENSACLG00000002412
senp7b	-0.631609926	2.173455135	0.152403878	0.29714933	-0.027910229	0.007339356	0.435940759	1.003637421	-1.30966937	2.393502945	ENSACLG00000002414
ENSACLG00000002433	-0.68977002	0.975146067	1.434650793	3.813338177	0.160137054	0.079603533	1.711270834	3.4073564			ENSACLG00000002433
ENSACLG00000002451	-0.381263211	0.228773739									ENSACLG00000002451
pole4	-1.333470686	2.975093861	0.000506996	0.000313536	0.094017662	0.015739526	-0.001758163	0.001329443	0.196122883	0.130758524	ENSACLG00000002609
ccl25b	-0.88685265	2.200342573	-0.897142798	1.913889255	-0.259441463	0.063140299	-0.190848567	0.351920362	-0.626862152	0.569470715	ENSACLG00000002656
gclm	0.781423563	1.331775993	0.824688657	2.358760041	0.309398356	0.057111066	0.410091905	1.993931409	2.560704401	6.554476856	ENSACLG00000002661
dnttip2	-0.556941747	1.208633707	0.121436966	0.14315443	-0.15448014	0.052937905	-0.081818066	0.097441886	0.184292398	0.167043044	ENSACLG00000002675
ENSACLG00000002688	0.45872406	0.245577161					-0.200481921	0.094639389			ENSACLG00000002688
bend5	0.188895665	0.099318961	-0.504397701	0.317409809	-0.171903379	0.07093594	-0.856301069	1.02916276			ENSACLG00000002720
ENSACLG00000002734	0.224532665	0.085316637	-0.6500439	1.890370948	-0.810002313	0.392826618	-0.960758632	1.279334012	-0.699047002	0.346600885	ENSACLG00000002734
elavl4	0.438391141	0.050525878	1.426342325	0.566912142	-0.037206784	0.007065668	0.091784735	0.116362998			ENSACLG00000002786
ENSACLG00000002911	-0.039677421	0.017026943	-0.69525108	1.609922199	-0.925939273	0.27917709	-0.831000395	0.715385036	-1.163966651	0.868602617	ENSACLG00000002911
ENSACLG00000002950	2.30215853	7.037138527	0.609540092	0.83034643	-0.133976347	0.034434537	-0.094435336	0.052075774	0.314297987	0.186357927	ENSACLG00000002950
faf1	-0.482515763	1.220914253	0.431583573	1.598653328	-0.188706166	0.129001255	-0.127240878	0.286656988	-0.863939967	1.815873241	ENSACLG00000002959
ENSACLG00000003029	-0.067764296	0.085517426	-0.450555687	0.914835526	-0.009240485	0.00220955	-0.126230305	0.184888118	-1.203947825	2.70657268	ENSACLG00000003029
mid1ip1b	-0.214268538	0.072719591	0.363043736	0.293794053	0.00071525	2.39E-05	0.558685204	2.047112387	0.905020686	0.595565604	ENSACLG00000003754
POLRMT	0.392550672	0.962130189	-0.511128921	1.294553281	-0.053009751	0.017012923	-0.422558551	0.864755261	-0.616974998	0.772267149	ENSACLG00000003766
ENSACLG00000003774	0.278232123	0.164482163	0.626121615	0.463189431	-0.228377571	0.101354776	-1.31852509	1.57228712	0.568610936	0.292995622	ENSACLG00000003774
bsg	-0.11719532	0.095490379	0.004007679	0.003061346	0.019514269	0.007339356	-0.036119184	0.044435502	-0.818313878	1.461755406	ENSACLG00000003823
RNF126	0.349163874	0.597281296	-0.08996228	0.143656856	0.150872432	0.09245194	0.08844059	0.122728028	-0.695039373	1.87689926	ENSACLG00000003847
ENSACLG00000003848	0.589018287	0.83748485	-0.267879243	0.313366697	0.214532413	0.047582363	0.03196644	0.022743142	-0.460165711	0.467419291	ENSACLG00000003848
GPR180	2.032959034	6.221493957	1.230188862	8.183910656	0.531644888	1.108451002	0.16258415	0.347674151	3.822796447	6.899456659	ENSACLG00000003881
fstl3	1.268842738	2.384614322	-0.251271624	0.346020984	0.090921794	0.008769729	-0.205714838	0.095116897	0.649791512	0.151400101	ENSACLG00000003890
ENSACLG00000003894	0.197015307	0.109124075	0.158296289	0.104775414	-0.18547132	0.042748031	0.327155809	0.381807819	0.718679334	0.551073486	ENSACLG00000003894
CBARP	0.673107046	0.207223344	0.923304834	0.798440497	0.896360858	0.373715224	0.578901944	1.201903363			ENSACLG00000003913
atp5f1d	-0.395522635	0.387668015	0.612217814	2.149166542	0.320383574	0.114740818	0.384360239	0.983522366	0.903639659	1.555476993	ENSACLG00000003934
midn	0.625744148	0.621996074	-0.224459902	0.215490939	-0.040299829	0.006738655	0.412586266	0.536222546	1.664454128	2.052875943	ENSACLG00000003950
dnajc27	0.320009477	0.2597817	-0.568973413	0.530252432	-0.270427064	0.079603533	0.022909737	0.027900377	0.313738222	0.11580296	ENSACLG00000004019
ENSACLG00000004030	0.322563829	0.146353803	-1.321985803	3.652601412	-0.584777538	0.065284214	-1.27695912	1.17407257	-0.807647762	0.564091424	ENSACLG00000004030
creg1	-1.045704818	8.455775309	-0.80530056	2.515764811	-0.157597881	0.045630237	0.237323885	0.344127348	0.367592218	0.311347025	ENSACLG00000004034
ENSACLG00000004046	-0.273232387	0.174362198	0.52292967	0.574916588	-0.101480878	0.028885388	-0.009884172	0.008816981	-0.099578205	0.04550236	ENSACLG00000004046
f7l	-4.31227343	2.164497925			-0.391058335	0.063194709	-6.514728037	1.617240063	-0.83330068	4.250276734	ENSACLG00000004054
f7	-3.414282695	1.510873644			-0.501131293	0.097980398			-0.556925216	0.864239939	ENSACLG00000004064
f7i	-3.38916141	1.685422062							0.041023949	0.020314206	ENSACLG00000004071
f10	-3.352817673	1.920600559							-0.532087649	0.76022098	ENSACLG00000004084
prozb	-2.683052011	3.041809372	0.671821155	0.81885876	-0.173386405	0.047582363	0.005903231	0.002903257	-1.108400739	3.654722605	ENSACLG00000004100
ENSACLG00000004197	-1.915432802	2.621218933	-0.299155989	0.541987398	0.060971132	0.012199301	0.490598942	0.929184456	-0.333028063	0.219785042	ENSACLG00000004197
ENSACLG00000004221	-1.058279506	0.37926455	-0.40995653	0.162468236	-0.819209132	0.109391676	0.166932702	0.017392157	-0.413945344	0.090710136	ENSACLG00000004221
ENSACLG00000004260	-0.64959247	0.813744864	-0.370999962	0.207497808	0.103481041	0.020256826	0.191974052	0.1361115	-0.329204144	0.126223354	ENSACLG00000004260
ENSACLG00000004346	-0.207848701	0.105487071	-0.971061331	2.038858557	-0.286146367	0.027301907			0.031492993	0.010734138	ENSACLG00000004346
ENSACLG00000004347	1.513009524	1.568890343	0.170246302	0.091646675	0.622571902	0.090361584	-1.242835293	2.069114401	-0.190467458	0.034921844	ENSACLG00000004347
CILP2	2.423579136	7.517985054	0.631308197	0.657629766			-0.859887358	1.089865087			ENSACLG00000004394
f2	-3.352803703	1.732526105					-4.210284155	1.740653781	-0.48957472	0.696921897	ENSACLG00000004466
gatad2ab	0.658086947	2.075001787	0.949270243	1.697089701	-0.064942471	0.039164413	0.315678532	0.701974063	0.723333334	0.601560334	ENSACLG00000004521
MAU2	-0.338187314	0.941037577	-0.402312352	0.945590177	-0.235761889	0.148778408	0.212083665	0.418005987	-1.093781086	2.319957557	ENSACLG00000004571
ENSACLG00000004648	-0.722136598	1.205883817	0.118929011	0.134155616	-0.3102722	0.085121876	-0.102512651	0.042544495	-0.46751582	0.400968805	ENSACLG00000004648
slc25a42	-1.87530835	4.090991747	-0.829885631	1.282887524	0.211917765	0.034252794	0.056834429	0.065172286	-0.436500545	0.227463005	ENSACLG00000004664
ENSACLG00000004668	0.252407725	0.107976311	-0.526487848	0.598753798	0.442002614	0.058983356			-1.602269206	2.043257331	ENSACLG00000004668
tmem161a	1.500264881	12.55547885	-0.287064746	0.383891654	0.02688695	0.005519453	0.036683889	0.045490128	-0.169393262	0.092703883	ENSACLG00000004706
mef2b	0.445028864	0.280872094	-0.0185334	0.007462776			0.416434643	0.233529974	1.634817525	0.575266121	ENSACLG00000004733
ENSACLG00000004739	0.224784938	0.114938594	-0.225720739	0.250832803	0.9363977	0.334520058	-0.395192613	0.205472807	-1.02364579	0.973572045	ENSACLG00000004739
borcs8	-0.118647966	0.107294009	-0.978990244	2.883545059	-0.278425316	0.108129396	-0.035907183	0.049602615	-0.319246027	0.309630716	ENSACLG00000004781
rfxank	-0.806616313	1.568366372	-0.544327648	1.648130312	-0.231046443	0.053293396	0.107899141	0.136113962	0.905294058	1.059409422	ENSACLG00000004808
ENSACLG00000004819	-0.787677906	2.131173771	-0.08724614	0.142730349	-0.461306481	0.416715576	-0.212362235	0.188562749	-0.53657084	0.652406964	ENSACLG00000004819
ENSACLG00000004825	-0.395277747	0.201362487	-0.802367226	3.80593418	-0.532011828	0.236123297	-0.751895157	2.600908712	-2.04497426	3.017011723	ENSACLG00000004825
ENSACLG00000004859	0.764471704	0.51748856	-0.0912158	0.042859344	0.097528252	0.007814785	0.044644915	0.012437836	-0.889445542	0.456008907	ENSACLG00000004859
SBNO2	1.14972911	1.825461903	-0.157157219	0.160370005	-0.102011091	0.029218292	-0.368593083	0.570171617	-0.531070054	0.423580342	ENSACLG00000005090
ARHGAP45	-0.495844596	0.702900191	-0.576038721	1.598653328	-0.334260261	0.046564258	-1.254149018	12.35833511	-1.758778615	3.052633714	ENSACLG00000005229
POLR2E	-0.584371831	2.016958152	0.043861328	0.042838577	0.066350992	0.011577635	0.332798653	1.61241882	0.897583442	2.235574973	ENSACLG00000005254
gpx4a	-1.285594311	2.663880204	-0.390210074	0.655749349	-1.112832571	0.931970379	-0.011421406	0.008436092	0.321859153	0.250671528	ENSACLG00000005282
fbxo3	-0.343389278	0.620739033	-0.632199013	1.166768266	-0.165760073	0.069597996	-0.279589971	0.402319456	-0.922114102	0.855853899	ENSACLG00000005359
ENSACLG00000005375	-0.206378426	0.118608507	1.013287199	1.019354915	0.625766335	0.127636876	-0.018782809	0.013821658	2.643805053	3.938676633	ENSACLG00000005375
PIP5K1C	0.543072918	0.243596168	-0.682333823	1.536274718	-0.322549313	0.181271099	0.210906408	0.594926437	-0.768431228	0.369038509	ENSACLG00000005378
SH3YL1	-0.530240339	0.219160959	0.352499566	0.860271312	-0.31250369	0.040089961					ENSACLG00000005400
rab11ba	-1.198562966	6.330154427	-0.85781881	3.12707558	-0.350258529	0.336889223	-0.138502477	0.300719298	-0.89191908	2.469043506	ENSACLG00000005420
ENSACLG00000005425	-0.287169578	0.122725524			0.346363294	0.176830149			0.093817724	0.023825508	ENSACLG00000005425
ENSACLG00000005446	-0.117409754	0.126346553	0.132565127	0.217523233	0.349225603	0.606911605	0.38989726	1.389886229	1.905272793	15.18461385	ENSACLG00000005446
fsd1	-1.38147951	1.908781365	-2.432252437	8.49669572	-0.024278672	0.005298017	0.015635947	0.020811196			ENSACLG00000005484
lipt1	-1.282574412	5.772619465	-0.355903333	0.899588535	0.046352506	0.008226983	0.200746456	0.358795061	0.317877374	0.263886468	ENSACLG00000005520
ENSACLG00000005530	-0.53668501	1.103158849	1.081758252	3.04741064	-0.022018437	0.006303159	0.101025478	0.16315547	0.571175597	0.885706658	ENSACLG00000005530
bco1l	0.572329662	0.197662664							0.234027241	0.136156531	ENSACLG00000005573
si:ch211-129c21.1	1.55531522	6.593681129	-1.035315114	7.827180152	-0.181778131	0.04326028	-0.568252606	1.499289814	-2.061830742	13.81076927	ENSACLG00000005577
scamp4	0.349157097	0.696109581	-0.555895341	0.960928342	0.01749353	0.005298017	-0.081279756	0.087562839	0.177088497	0.092703883	ENSACLG00000005608
chaf1a	0.332300035	0.100065178	1.698282132	4.825760448	-0.172829105	0.107735337	0.061681752	0.054365034	1.617440785	0.724623223	ENSACLG00000005630
ubxn6	-0.22644935	0.308494715	-0.394202894	0.445465218	-0.029041773	0.006755522	-0.108138165	0.241700859	-1.071617265	3.388844448	ENSACLG00000005647
uap1	0.920698577	1.452044213	0.938608621	3.880229602	0.12667717	0.087381235	-0.046079636	0.051525073	1.298364098	0.596899654	ENSACLG00000005663
ENSACLG00000005685	0.11318727	0.020266487	0.542187716	0.300581011	-0.264396331	0.171585973	-0.333648263	0.365199759			ENSACLG00000005685
DDR2	0.78798077	1.137186141	-0.149035534	0.156977259	-0.040114453	0.0067268	-0.888576737	0.810075784			ENSACLG00000005714
serbp1a	-0.88108114	2.57212931	-0.278623199	1.036740368	-0.096589108	0.030681773	0.347619496	1.38207906	0.196603871	0.177600684	ENSACLG00000005768
ENSACLG00000005946	-3.281938289	1.814463037	1.260569181	1.164413542					-0.323624326	0.169299126	ENSACLG00000005946
ENSACLG00000006019	0.966683527	0.55927125	0.347511945	0.149129854	0.091528424	0.006845544	-0.326889287	0.139662573	-1.009040333	0.403029826	ENSACLG00000006019
ENSACLG00000006034	0.55112792	0.273468826	-0.360780067	0.085528688	-0.394065098	0.042294522	-0.533248922	0.255826557	-0.748531952	0.259296981	ENSACLG00000006034
ENSACLG00000006052	-0.005621405	0.002482094	0.725460402	0.299426125			-0.660010898	0.452828571			ENSACLG00000006052
dmd	-0.151545105	0.119688727	0.268912155	0.202991306	-0.150411049	0.040328445	-0.248478017	0.413374769			ENSACLG00000006126
gtf3c3	-0.708763935	3.64351829	-0.121915236	0.215806317	-0.142940155	0.054002804	-0.08925045	0.131765623	-0.642333246	0.75836116	ENSACLG00000006496
AGAP1	0.956969959	1.77987764	0.3747426	0.464470115	-0.047004631	0.007814785	-0.687890582	1.032677819	0.613664071	0.249082192	ENSACLG00000006506
ENSACLG00000006607	0.026273511	0.005988685	1.246301254	2.479971269			-0.2222629	0.176745518	0.176844397	0.091433574	ENSACLG00000006607
HECW2	-0.905043738	1.843027945	-0.306809095	0.610788634	-0.196430807	0.052937905	-0.602258737	2.742626207	-0.051719341	0.014451607	ENSACLG00000006965
ENSACLG00000007065	0.860475854	0.979856893	-0.065161196	0.040532864	0.007375793	0.001807055	0.252949664	0.241375707	1.326776063	1.915261532	ENSACLG00000007065
DGKZ	0.267191413	0.29068094	-0.440092814	1.221159811	-0.164648422	0.070524486	-0.214172609	0.323136224	-0.254623009	0.256356008	ENSACLG00000007274
ralbb	-0.114733801	0.116517886	-0.323478157	1.179657783	0.089293753	0.029170212	-0.006359652	0.00457902	-0.049983529	0.022887692	ENSACLG00000007309
ENSACLG00000007352	-0.293250542	0.064153585	2.247732834	1.255434897	-0.081539427	0.020464398	-0.621213566	0.831241692			ENSACLG00000007352
ddx4	0.273282814	0.032265283	2.866480753	1.070623677	-0.063647033	0.013290457			-0.831477747	0.106595091	ENSACLG00000007422
UBE3A	-0.702773971	2.294232951	0.523790781	2.586017428	-0.051566479	0.020302069	0.176471598	0.393541585	0.57251209	1.316664453	ENSACLG00000007490
atp1b1b	-0.851484252	0.32575329	0.8527442	2.527389288	0.126075863	0.028968428	0.055020576	0.043880972	0.157711582	0.057158907	ENSACLG00000007517
DDRGK1	-0.77510093	4.167488319	0.190086216	0.290851644	0.221746712	0.123220524	0.05122495	0.139491014	0.446762649	0.57158781	ENSACLG00000007529
ENSACLG00000007545	-0.658129976	1.45161209	-0.080314146	0.092895554	0.341889611	0.253498084	0.093726455	0.186973776	0.195152174	0.214775472	ENSACLG00000007545
atg3	-0.271578623	0.538671675	-0.117732156	0.301498532	0.026313635	0.015627157	0.206090662	0.883253776	0.186613587	0.366462479	ENSACLG00000007586
ENSACLG00000007732	-3.241325995	2.107687758							-0.836613024	1.324353089	ENSACLG00000007732
SLC19A2	1.304591566	3.137584906	0.611504636	0.810819935	0.359695604	0.114307869	-0.28729215	0.263689421	1.366613274	1.931155344	ENSACLG00000007994
ENSACLG00000008143	-0.501523108	0.483999161	0.011676057	0.012507155	-0.168008509	0.035164909	0.156575145	0.140570983	0.097486832	0.061817294	ENSACLG00000008143
ENSACLG00000008158	-0.617237925	2.672593081	0.011582753	0.015446026	0.278378417	0.356095216	0.091862044	0.253270052	-0.150531133	0.115677323	ENSACLG00000008158
ENSACLG00000008187	-3.321325971	1.886690521							-0.033459259	0.010461132	ENSACLG00000008187
ENSACLG00000008229	-0.85902334	1.191334806	-0.914371927	3.279860805	-0.163129604	0.066471852	-0.139985645	0.189142171	-1.871633711	2.964020703	ENSACLG00000008229
pudp	-0.698790883	1.104761581	0.092493655	0.089358001	0.214335341	0.083142753	-0.378004936	0.650576385	0.405261534	0.411888889	ENSACLG00000008242
ENSACLG00000008366	-2.102961904	0.900517986	-0.302152709	0.084686907	0.993155907	0.112599241			-1.416308058	0.818541939	ENSACLG00000008366
clcn4	-0.766262457	1.371933106	-0.194876931	0.13125592	-0.031703704	0.007641979	-0.22856486	0.485223233	0.615889069	0.258365519	ENSACLG00000008394
CLASP1	0.849187041	0.806106431	-0.222429458	0.093432734	-0.165816802	0.03332443	-1.05072271	1.8554797	0.301310552	0.110504301	ENSACLG00000008415
ephx2	-1.442409796	3.179643626	-1.128773441	2.929738148	-0.662664833	0.171122349	-1.100808969	1.149224927	-1.174234192	3.489047229	ENSACLG00000008676
ENSACLG00000008695	0.049443357	0.041996539	0.781495419	2.96332265	0.267464567	0.286170452	0.417566523	0.649112826	0.347638019	0.320017462	ENSACLG00000008695
dusp27	-1.307538083	4.21497656									ENSACLG00000008700
cybb	0.121037597	0.070125701	-1.229073788	5.132170434	-0.499276888	0.096682627	-0.894624739	2.072896021	-0.825959527	1.329929389	ENSACLG00000008733
dynlt3	-0.838981596	3.213262532	0.314028189	0.818260936	0.368364673	0.207230738	0.221231788	0.536601701	0.546761568	1.057308724	ENSACLG00000008754
rpgrb	-0.000547885	0.00022343	0.312851538	0.273859962	0.207117001	0.104452359	0.250875548	0.445708365	0.748460627	0.567823817	ENSACLG00000008762
zgc:113142	2.814438868	1.759506458	2.147552559	0.79044925	1.868639436	0.160848214	2.084760659	0.242788043	2.446710729	0.589138956	ENSACLG00000008779
inha	-0.670326768	0.239562078	0.092233794	0.056033116	-0.181196518	0.032876232	-0.357570337	0.220321664			ENSACLG00000008831
ENSACLG00000008841	-0.703735963	0.881019812	-0.392228327	0.844617044	-1.335072436	1.993411999	-1.08805233	3.821539925			ENSACLG00000008841
stk11ip	-0.909024882	2.071486587	-0.380873565	0.535108974	-0.294760186	0.197640639	-0.099008763	0.074457671	-1.632888972	4.064427131	ENSACLG00000008849
igfbp2a	-0.587743068	0.514432208	0.474110251	0.802933823	0.262870241	0.129605761	0.425963664	0.775179738	0.414422844	0.120251669	ENSACLG00000008900
PRKX	0.300623801	0.364983111	-0.297607093	0.395120648	0.038758843	0.007814785	0.283478786	0.391988767	0.67566648	0.563528068	ENSACLG00000009077
ENSACLG00000009109	-1.462974797	8.055338383	0.165781611	0.089199902	0.460788544	0.070146767	-0.773313783	1.785834601			ENSACLG00000009109
MXRA5	2.922280986	19.05160516	3.286517183	8.698031668	1.317641257	0.483234538	-0.542501495	1.038290668			ENSACLG00000009110
ENSACLG00000009175	-0.760873909	0.621305477					-1.316886158	2.377922015			ENSACLG00000009175
ENSACLG00000009211	-0.060624642	0.063592416	-0.649827433	1.709989127	0.323447262	0.351297207	0.130538684	0.301622915	0.884480914	1.096060264	ENSACLG00000009211
mettl21a	-0.124767263	0.078054201	-0.065764204	0.045183883	0.145465967	0.04412897	0.068053052	0.069120052	1.449668388	2.169767228	ENSACLG00000009231
CREB1	-0.23137345	0.28311087	0.266964083	0.373612294	0.182442887	0.081477399	-0.099544018	0.178393624	-0.205433685	0.113575766	ENSACLG00000009238
gyg2	-2.360680765	3.497144861	1.078506188	0.827380714	-1.589114817	1.26161578			-0.074208439	0.051078941	ENSACLG00000009374
cd99	-0.218518007	0.207997974	-0.093912552	0.114948375	-0.112644925	0.04191587	0.081820503	0.043925689	0.46146259	0.44540839	ENSACLG00000009385
dhrsx	0.038006566	0.020777961	-0.274390227	0.59855996	-0.165001626	0.045630237	0.012489812	0.005824678	0.782950463	1.408911917	ENSACLG00000009459
cep70	-0.716675137	0.489262664	0.003115352	0.003860542	-0.026489941	0.009906933	-0.063329937	0.043925689	0.711798692	0.676813568	ENSACLG00000009499
ENSACLG00000009504	1.304512543	0.909723286	0.813699304	0.390587625	0.839940765	0.222184766	1.009576579	0.471580941	0.831896499	0.178612137	ENSACLG00000009504
klf7a	3.059182218	5.768021605					-0.635174366	1.186158823			ENSACLG00000009535
slx9	-0.2037238	0.20714407	0.193768495	0.311780467	-0.057503502	0.01989265	0.1294782	0.175861967	0.163138939	0.144679751	ENSACLG00000009557
RAMP1	-1.283409532	4.249908497	1.935271411	1.825242256							ENSACLG00000009561
erbb4a	0.910380125	0.64818665			1.673818259	0.953280225	-1.349265504	1.09810208			ENSACLG00000009657
lancl1	-0.669738966	2.190505933	-0.307008558	0.519820217	-0.185016857	0.065261363	0.053706592	0.070105147	0.659266938	0.77318458	ENSACLG00000009724
mylz3	0.392834792	0.287289353					3.67954952	2.116129647			ENSACLG00000009730
acadl	-0.31177599	0.212828501	0.496545277	1.478356958	-0.109148679	0.028968428	0.347460807	0.502742643	-0.009476242	0.003147835	ENSACLG00000009736
ENSACLG00000009755	-0.177198944	0.13578727	0.053907344	0.045150409	0.183104263	0.036179005	0.242284531	0.368564374	0.915049034	0.53711826	ENSACLG00000009755
ENSACLG00000009776	-0.355657992	0.166919565	0.645859888	0.74726529	0.603386571	0.039176486	0.183340935	0.132696146	-0.714519684	0.432413602	ENSACLG00000009776
ENSACLG00000009862	1.663633967	1.932499059	1.109701393	0.77251736	1.564793286	0.279479735	1.237036191	0.594201906	-0.719099895	0.364384769	ENSACLG00000009862
ENSACLG00000009938	1.682409689	3.160414017	1.552674681	2.821623564	1.681375103	0.52243317	1.02548936	1.333960775	0.330540396	0.129782383	ENSACLG00000009938
ENSACLG00000010005	-0.09758789	0.140933283	-0.257155515	0.739607447	-0.026343244	0.006061469	0.156379412	0.260694906	0.771093634	1.77065215	ENSACLG00000010005
ENSACLG00000010110	-4.984293031	3.473895978			1.20438887	0.125482301			-1.315185601	2.713872944	ENSACLG00000010110
OSBPL11	-0.905702765	3.630267018	-0.101896621	0.197391322	-0.120261069	0.045444634	-0.049826794	0.05264464	-0.036106746	0.04024706	ENSACLG00000010308
gpd1c	0.181985681	0.147827973	0.220310578	0.345631293	-0.015227447	0.00220955	0.214679076	0.394299541	-0.162984405	0.041355178	ENSACLG00000010329
NCKAP5	1.028722346	1.235227672	-0.308015215	0.418251698	-0.005191234	0.000516668	0.161950457	0.181360279	-0.592946232	1.094676046	ENSACLG00000010348
actr3	1.043898586	3.375264975	0.697367697	2.232882885	0.244041136	0.164655691	0.07936222	0.093732833	1.240538825	1.805810957	ENSACLG00000010384
ENSACLG00000010396	-0.931068159	1.887261287									ENSACLG00000010396
runx1	1.600076522	1.076471114	0.238443143	0.291368656	0.631843353	0.159090032	0.549494396	0.41087777			ENSACLG00000010417
ENSACLG00000010452	-0.644851327	2.074755313	0.670517788	2.117819833	-0.038248333	0.009902741	0.579960955	1.268888159	0.110473018	0.050974807	ENSACLG00000010452
ENSACLG00000010715	0.078634757	0.03217952	-1.095485819	0.912866687	-1.226802594	0.57392915	-1.347417867	1.059829612	-1.928057064	1.642873826	ENSACLG00000010715
pou3f3b	0.520818076	0.272836925			-0.257714999	0.046567433	0.253899822	0.30849754			ENSACLG00000010758
mrps9	-0.593570459	1.104893042	0.409786051	0.890384404	0.162180671	0.067335289	0.080317119	0.130873298	1.026463778	2.803075942	ENSACLG00000010815
inpp4ab	-0.035164197	0.031322102	0.452203075	0.972791602	-0.688822863	0.33456984	-0.028021462	0.017950113	-1.060076154	1.385735221	ENSACLG00000010937
ENSACLG00000010944	-0.085626493	0.047074612	-0.240601488	0.332880837	-0.141022141	0.028357907	0.077427933	0.046641027	-0.035665329	0.016734428	ENSACLG00000010944
ENSACLG00000010997	0.321211003	0.255972148	-0.596308424	0.889814619	0.431003136	0.098561129	-0.074953062	0.037398256	-0.515745151	0.435517263	ENSACLG00000010997
ENSACLG00000011037	3.829105399	8.134943091	2.554572506	11.7074134	-0.014226249	0.002074948	1.150847895	0.473781			ENSACLG00000011037
cyp2n13	-3.624607115	2.562651173							0.999538987	1.090051509	ENSACLG00000011301
hook1	0.462299807	0.343000987	-0.709430214	2.740589263	0.137270696	0.059372058	0.030054359	0.034424775	0.696132079	0.571896288	ENSACLG00000011415
pwp2h	-1.378160772	6.662889165	0.076884916	0.076817111	-0.171706911	0.077225009	-0.277606102	0.427189372	-0.316360771	0.339161054	ENSACLG00000011425
pfas	0.075274814	0.035064756	0.661497552	1.399926278	-0.170871157	0.0777976	-0.170006203	0.129095268	0.363606662	0.244771731	ENSACLG00000011442
IPO13	-0.596771888	1.327052827	0.081225961	0.083606173	0.127676054	0.090178089	-0.261933848	0.161218079	-0.184392957	0.081088798	ENSACLG00000011458
eed	-0.246524448	0.452779836	0.198773753	0.4725696	-0.121788537	0.036514014	0.184433751	0.526956012	0.527904056	0.598957488	ENSACLG00000011473
mmachc	-1.850200204	4.654806413	-0.722569752	0.623238283	-0.299053301	0.067935409	0.073716652	0.053313557	0.878733691	1.397954758	ENSACLG00000011691
echdc2	-0.778731803	1.04612785	-0.200732333	0.280753299	-0.647873697	0.483234538	-0.119353085	0.054843823	0.042422021	0.023375884	ENSACLG00000011702
gpd2	-0.221532182	0.195189196	-0.605624143	3.368637024	0.229562101	0.113379714	0.033232871	0.05180584	0.198455318	0.188191076	ENSACLG00000011889
zyg11	0.288131049	0.280467333	-0.176143021	0.206410614	0.024630253	0.005298017	-0.264477073	0.583359451	-0.217695302	0.116892635	ENSACLG00000012042
coa7	0.2841596	0.405303955	-0.049603581	0.039887778	-0.047687187	0.007065668	0.04277563	0.032354112	3.015370096	6.529101695	ENSACLG00000012123
ralgps2	1.307059709	2.156349559	0.612869688	0.434283976	-0.047914843	0.007814785	-0.269735046	0.202930266			ENSACLG00000012134
ENSACLG00000012140	-1.265195066	3.345112326	0.463959965	1.157311369	0.265687821	0.080046844	0.285296243	0.347864717	2.973717591	4.921139851	ENSACLG00000012140
angptl1a	1.782180577	8.081065699	1.398045622	4.604775951	0.803518709	0.319981005	0.090883269	0.035801059			ENSACLG00000012209
fam20b	-0.14735228	0.118373421	0.218764924	0.462610688	0.165258125	0.098561129	-0.023463483	0.03062622	0.495888663	0.446362636	ENSACLG00000012225
nhej1	-1.144606763	2.718179292	-0.228108694	0.285102227	0.24133686	0.091176376	0.446875934	1.32760178	0.378233064	0.264753277	ENSACLG00000012268
ihhb	0.292131852	0.210919999			0.622407242	0.186136425	-0.53685064	0.521822435			ENSACLG00000012286
si:dkey-86e18.1	-1.797416257	4.01534361	-0.58008856	1.599016258	-0.085902269	0.036179005	0.1820663	0.225703085	-0.713324583	0.670717827	ENSACLG00000012308
bin1b	0.160412547	0.176788649			1.699703805	0.425782611					ENSACLG00000012323
ENSACLG00000012324	-0.718252535	0.935299274	-1.523477777	4.185881968	-2.188351475	3.044616003	-0.897200533	1.749321208	-0.38433134	0.155642841	ENSACLG00000012324
LECT2	0.077470041	0.062593073	1.907743976	1.541811384	1.555302598	0.403957089					ENSACLG00000012363
jun	1.541055837	4.293322976	0.210442944	0.233353835	-0.578395083	0.174731875	-0.432994407	0.483114713	0.875015146	0.591586869	ENSACLG00000012371
si:ch211-114n24.6	-1.528826442	2.153568056	1.074708893	0.716425261	0.473759559	0.067935409	-0.494772492	0.343701747	1.349183793	1.294760721	ENSACLG00000012376
si:ch211-114n24.6	-0.489677069	0.786154499	0.685931612	2.393763314	-0.314691003	0.240838787	0.021596171	0.022379491	0.605041077	0.926662892	ENSACLG00000012386
prdx6	-0.286192754	0.338963437	0.052994708	0.057392914	0.097848651	0.01908643	0.148756474	0.299116853	0.39440072	0.41726088	ENSACLG00000012409
ENSACLG00000012443	-2.174675337	1.438633158			0.277700474	0.057441603	-2.312422569	1.387508316	0.346052281	0.277227916	ENSACLG00000012443
[truncated: 19,351 more rows]
