# Supplementary material for: Recent Polygenic Adaptation in Heavily Fished Malawi Cichlids
Source: Mol Ecol. 2026 Jun 22;35(12):e70443. doi: 10.1111/mec.70443 (PMC13284802; doi:10.1111/mec.70443)
Supplement: Supplementary file 6 — Table S5: Summary table of candidate genes, genes with non‐synonymous and/or intronic variants above defined empirical selection threshold, and differentially expressed genes in five tissues (Liver, Brain, Muscle, Gonads, Gills). [file MEC-35-e70443-s005.csv]

Supplementary Table S5: Summary table of candidate genes, genes with non-synonymous and/or intronic variants above defined empirical selection threshold, and differentially expressed genes in five tissues (Liver, Brain, Muscle, Gonads, Gills).
	gene_list_candidate_473_clean	gene_list_protein_changes_candidate_SNPs_clean	gene_list_intron_candidate_SNPs_clean	list_genes_SigDE_candidate_Muscle	list_genes_SigDE_candidate_Gonads	list_genes_SigDE_candidate_Brain	list_genes_SigDE_candidate_Gills	list_genes_SigDE_candidate_Liver	sum
	1155	37	301	4544	197	1428	3821	3620	26624
42sp43									0
5S_rRNA	Yes								1
5_8S_rRNA					Yes		Yes	Yes	3
7SK									0
A1CF				Yes					1
A3GALT2							Yes		1
AADAC				Yes					1
AADAT									0
AAK1									0
AANAT									0
AARS2				Yes				Yes	2
AASDH									0
AATK				Yes			Yes		2
ABCA1							Yes		1
ABCA12							Yes		1
ABCA2									0
ABCA3							Yes	Yes	2
ABCA4									0
ABCA5									0
ABCA7				Yes					1
ABCB10									0
ABCB11							Yes		1
ABCC1									0
ABCC12									0
ABCC4				Yes					1
ABCD2				Yes		Yes			2
ABCF3							Yes		1
ABCG4									0
ABHD17A				Yes					1
ABHD2									0
ABHD5									0
ABHD6							Yes	Yes	2
ABHD8	Yes	Yes							2
ABI2									0
ABL1				Yes				Yes	2
ABLIM1									0
ABLIM2	Yes								1
ABR									0
ABTB1							Yes	Yes	2
ABTB2				Yes				Yes	2
ABTB3									0
ACACB				Yes	Yes		Yes		3
ACADSB									0
ACAP3							Yes		1
ACER2								Yes	1
ACKR3							Yes		1
ACKR4							Yes		1
ACLY							Yes		1
ACO1									0
ACOT11									0
ACP1							Yes	Yes	2
ACSBG1						Yes			1
ACSF2							Yes		1
ACSF3								Yes	1
ACSS3							Yes		1
ACTA1						Yes			1
ACTG1									0
ACTN4								Yes	1
ACVR1B							Yes		1
ACVR1C									0
ACVR2A						Yes	Yes		2
ACVR2B								Yes	1
ACY3									0
ACYP2									0
ADA2				Yes				Yes	2
ADAM11									0
ADAM12				Yes			Yes		2
ADAM15				Yes			Yes	Yes	3
ADAM17									0
ADAM22									0
ADAM23				Yes	Yes		Yes	Yes	4
ADAMTS1				Yes		Yes	Yes	Yes	4
ADAMTS14				Yes					1
ADAMTS15				Yes		Yes	Yes		3
ADAMTS16									0
ADAMTS17				Yes			Yes		2
ADAMTS18							Yes		1
ADAMTS20				Yes					1
ADAMTS5				Yes					1
ADAMTS6									0
ADAMTS7				Yes					1
ADAMTS8				Yes			Yes		2
ADAMTS9				Yes		Yes		Yes	3
ADAMTSL2							Yes		1
ADAP1							Yes		1
ADAP2									0
ADARB1							Yes		1
ADARB2						Yes			1
ADCK2									0
ADCY2									0
ADCY3						Yes			1
ADCY6								Yes	1
ADCY9				Yes					1
ADCYAP1									0
ADCYAP1R1						Yes			1
ADGB									0
ADGRA3								Yes	1
ADGRB1	Yes		Yes				Yes		3
ADGRB2									0
ADGRB3									0
ADGRD1	Yes		Yes		Yes				3
ADGRD2									0
ADGRL1					Yes				1
ADGRL2	Yes		Yes						2
ADGRL3						Yes			1
ADISSP									0
ADM2									0
ADORA1									0
ADORA2A									0
ADORA3							Yes		1
ADRA1D									0
ADRA2A									0
ADRA2C									0
ADRB2									0
AEBP2									0
AFAP1	Yes		Yes	Yes					3
AFAP1L2									0
AFDN								Yes	1
AFF4				Yes			Yes		2
AGAP1				Yes					1
AGAP2									0
AGAP3							Yes		1
AGL						Yes			1
AGO3									0
AGTR1									0
AHCTF1									0
AHCYL1									0
AHCYL2				Yes					1
AHDC1									0
AIF1									0
AIFM2									0
AIFM3									0
AIG1				Yes				Yes	2
AIPL1									0
AJAP1						Yes			1
AJM1									0
AJUBA									0
AK9									0
AKAP10				Yes					1
AKAP11									0
AKAP6							Yes		1
AKR1D1				Yes	Yes		Yes		3
AKT1				Yes					1
ALDH18A1									0
ALDH1A1						Yes	Yes		2
ALDH1L2									0
ALDH6A1								Yes	1
ALDH9A1				Yes					1
ALKBH8									0
ALOX15B									0
ALPK1									0
ALS2						Yes		Yes	2
ALX3									0
ALX4									0
AMFR							Yes		1
AMIGO1				Yes		Yes			2
AMIGO3									0
AMOT							Yes	Yes	2
AMPD2									0
AMPD3				Yes				Yes	2
AMZ2							Yes		1
ANAPC1	Yes		Yes						2
ANGPTL5				Yes					1
ANK1						Yes			1
ANK2	Yes	Yes	Yes			Yes			4
ANK3				Yes					1
ANKDD1B									0
ANKIB1							Yes		1
ANKRD1									0
ANKRD11									0
ANKRD13D									0
ANKRD27									0
ANKRD28									0
ANKRD33B	Yes		Yes						2
ANKRD34A									0
ANKRD34B									0
ANKRD40				Yes			Yes		2
ANKRD44									0
ANKRD50				Yes			Yes		2
ANKRD52				Yes					1
ANKRD66									0
ANKS1A									0
ANKS6				Yes			Yes		2
ANKZF1									0
ANO1									0
ANO2									0
ANO3									0
ANO4									0
ANO5				Yes					1
ANO6				Yes		Yes			2
ANO7							Yes		1
ANO8	Yes		Yes	Yes			Yes		4
ANO9									0
ANOS1									0
ANP32E				Yes					1
ANPEP				Yes			Yes		2
ANTXR1				Yes			Yes		2
AOPEP				Yes			Yes		2
AOX1									0
AP1S3									0
AP2A1				Yes			Yes		2
AP2A2									0
AP3B1									0
AP3B2									0
AP3S1									0
APBA1									0
APBA2									0
APBA3				Yes					1
APBB1									0
APBB2						Yes	Yes		2
APBB3									0
APC2									0
APCDD1	Yes						Yes		2
APCDD1L									0
APLP1									0
APOB									0
APOH				Yes			Yes		2
APOOL								Yes	1
APP							Yes		1
AQP1									0
AQP4									0
AR	Yes								1
ARAP1							Yes	Yes	2
ARAP3									0
AREL1									0
ARF3									0
ARF5								Yes	1
ARFGEF1				Yes					1
ARFGEF2									0
ARFGEF3									0
ARG1				Yes			Yes		2
ARHGAP12									0
ARHGAP18								Yes	1
ARHGAP19	Yes						Yes	Yes	3
ARHGAP21				Yes				Yes	2
ARHGAP22				Yes					1
ARHGAP23									0
ARHGAP24				Yes					1
ARHGAP26				Yes				Yes	2
ARHGAP28									0
ARHGAP29								Yes	1
ARHGAP32						Yes			1
ARHGAP35									0
ARHGAP39									0
ARHGAP4				Yes					1
ARHGAP42								Yes	1
ARHGAP44						Yes			1
ARHGAP45						Yes	Yes	Yes	3
ARHGAP5				Yes					1
ARHGAP6				Yes					1
ARHGAP8									0
ARHGAP9									0
ARHGDIA								Yes	1
ARHGEF10				Yes					1
ARHGEF10L						Yes		Yes	2
ARHGEF12									0
ARHGEF17									0
ARHGEF18									0
ARHGEF19									0
ARHGEF2				Yes			Yes		2
ARHGEF25				Yes					1
ARHGEF26									0
ARHGEF28								Yes	1
ARHGEF37									0
ARHGEF38									0
ARHGEF6								Yes	1
ARID1A				Yes			Yes		2
ARID1B									0
ARID3A				Yes			Yes		2
ARID4B									0
ARL3									0
ARL4D				Yes			Yes		2
ARMC2				Yes					1
ARMC3									0
ARMC6	Yes			Yes					2
ARMC9									0
ARPC4									0
ARPP19				Yes		Yes		Yes	3
ARRDC1							Yes		1
ARSB									0
ARSD									0
ARSI									0
ARSJ				Yes					1
ARVCF									0
ASAP1	Yes		Yes						2
ASB13									0
ASB14				Yes					1
ASB2									0
ASCC3									0
ASCL4									0
ASCL5									0
ASF1B									0
ASS1									0
ASTN1									0
ASTN2	Yes		Yes						2
ASXL2							Yes	Yes	2
ATAD2							Yes		1
ATAD2B				Yes			Yes		2
ATAD3A							Yes	Yes	2
ATCAY				Yes					1
ATE1									0
ATF2									0
ATG2A				Yes				Yes	2
ATG2B				Yes				Yes	2
ATG4D									0
ATG7				Yes					1
ATMIN									0
ATP10A									0
ATP11A									0
ATP11B				Yes				Yes	2
ATP11C						Yes			1
ATP13A3									0
ATP1A1							Yes		1
ATP1B2									0
ATP1B4							Yes		1
ATP2A3									0
ATP2C1				Yes					1
ATP4A									0
ATP4B									0
ATP5F1B							Yes	Yes	2
ATP5PD				Yes				Yes	2
ATP6V0C				Yes					1
ATP6V1A				Yes					1
ATP6V1B2									0
ATP6V1C1				Yes					1
ATP6V1C2									0
ATP7B								Yes	1
ATP8A2								Yes	1
ATP8B1									0
ATP9A									0
ATR							Yes		1
ATRN						Yes		Yes	2
ATRNL1									0
ATXN1				Yes					1
ATXN1L									0
ATXN7									0
ATXN7L1								Yes	1
AUTS2				Yes					1
AVPR1A							Yes		1
AVPR2				Yes					1
AXIN1				Yes					1
AXIN2							Yes		1
AXL	Yes						Yes		2
B3GALT1									0
B3GALT9									0
B3GAT1									0
B3GNT3									0
B3GNT8									0
B3GNT9							Yes		1
B4GALNT1									0
B4GALNT3				Yes		Yes			2
B4GALNT4									0
B4GALT3									0
BACH2				Yes		Yes	Yes		3
BAHCC1									0
BAIAP2									0
BAIAP3									0
BARD1	Yes		Yes				Yes		3
BARX2									0
BAZ1A									0
BAZ2B								Yes	1
BBS12									0
BBS9									0
BCDIN3D									0
BCL11B									0
BCL2									0
BCO2				Yes					1
BCR				Yes					1
BDKRB2							Yes		1
BEND4									0
BEND7									0
BEST1									0
BEST2									0
BEST3				Yes					1
BEST4									0
BET1L							Yes		1
BFAR	Yes						Yes	Yes	3
BFSP1									0
BHLHE40				Yes		Yes		Yes	3
BICC1				Yes					1
BICD1									0
BICD2				Yes					1
BICDL1	Yes		Yes						2
BICRAL								Yes	1
BIN1									0
BIN3									0
BIRC6							Yes		1
BIVM									0
BLM				Yes			Yes		2
BLTP2				Yes					1
BMAL2									0
BMP10									0
BMPR2						Yes	Yes		2
BNC1									0
BNIP1								Yes	1
BPHL				Yes					1
BPTF	Yes			Yes					2
BRCC3				Yes					1
BRD1				Yes					1
BRD2							Yes		1
BRK1								Yes	1
BRPF3				Yes			Yes		2
BRSK2									0
BRWD1				Yes					1
BRWD3				Yes					1
BSN						Yes			1
BTAF1				Yes					1
BTBD1									0
BTBD10	Yes		Yes	Yes					3
BTBD17									0
BTBD2									0
BTBD3									0
BTBD6				Yes					1
BTK									0
BZW1				Yes			Yes		2
C11orf65									0
C11orf98									0
C14orf132									0
C14orf28				Yes		Yes			2
C17orf58	Yes								1
C18orf32				Yes				Yes	2
C19orf12							Yes		1
C1QL1	Yes								1
C1QL2									0
C1QL3									0
C1QL4									0
C1QTNF2				Yes					1
C1QTNF7									0
C1orf146									0
C1orf43									0
C2CD2								Yes	1
C2CD4C									0
C2orf42									0
C3orf18									0
C3orf38									0
C4orf48									0
C4orf54				Yes			Yes		2
C5orf15									0
C5orf63								Yes	1
C7orf50								Yes	1
C8A				Yes					1
C8orf76									0
C8orf82				Yes					1
CA10						Yes			1
CA12									0
CA6				Yes			Yes		2
CAAP1				Yes					1
CABIN1	Yes								1
CABLES2									0
CABP7									0
CACFD1									0
CACHD1									0
CACNA1A									0
CACNA1B									0
CACNA1D							Yes		1
CACNA1E									0
CACNA1G									0
CACNA1I						Yes			1
CACNA2D1									0
CACNA2D2						Yes			1
CACNA2D3									0
CACNA2D4									0
CACNB3									0
CACNB4									0
CACNG1									0
CACNG2									0
CACNG4									0
CACNG5									0
CACNG6				Yes					1
CACNG7									0
CACNG8									0
CACUL1				Yes				Yes	2
CADPS2	Yes		Yes						2
CALCR									0
CALHM1							Yes		1
CALHM3									0
CALML4									0
CALML6									0
CALN1									0
CAMK1							Yes	Yes	2
CAMK2B									0
CAMKMT					Yes			Yes	2
CAMKV									0
CAMSAP2				Yes					1
CAMSAP3									0
CAMTA2									0
CAPN10									0
CAPN15									0
CAPN3									0
CAPN5						Yes		Yes	2
CAPNS1				Yes					1
CARD11									0
CARD14							Yes	Yes	2
CARMIL1									0
CARTPT									0
CASK									0
CASKIN1				Yes		Yes			2
CASKIN2								Yes	1
CASP3									0
CASP6									0
CASR									0
CASTOR1							Yes		1
CASZ1							Yes		1
CAVIN1				Yes					1
CBARP									0
CBFA2T3				Yes					1
CBL									0
CBLB							Yes		1
CBS									0
CBX1								Yes	1
CBX2				Yes				Yes	2
CBX4				Yes		Yes			2
CC2D1B									0
CC2D2A						Yes			1
CCDC134				Yes				Yes	2
CCDC148									0
CCDC186				Yes					1
CCDC85A									0
CCDC88A						Yes			1
CCDC92B									0
CCDC97									0
CCKAR									0
CCKBR						Yes			1
CCN1				Yes					1
CCN3									0
CCNB1IP1									0
CCND1							Yes		1
CCNG2				Yes					1
CCNI2							Yes		1
CCNJ									0
CCNO									0
CCNY				Yes				Yes	2
CCR9									0
CCSAP									0
CCSER1				Yes					1
CCSER2						Yes	Yes		2
CD302				Yes			Yes	Yes	3
CD9									0
CDC37								Yes	1
CDC42									0
CDC42EP4				Yes					1
CDCA7L							Yes		1
CDCP2									0
CDH10									0
CDH12									0
CDH13									0
CDH18									0
CDH2								Yes	1
CDH20									0
CDH22									0
CDH6									0
CDH7									0
CDH8	Yes		Yes						2
CDHR1									0
CDK12									0
CDK16	Yes							Yes	2
CDK17				Yes			Yes		2
CDK18									0
CDK19						Yes			1
CDK2AP1									0
CDKAL1								Yes	1
CDKL5	Yes								1
CDKN2A									0
CDKN2D									0
CDR2						Yes		Yes	2
CDR2L				Yes					1
CDS1				Yes		Yes	Yes		3
CDT1									0
CDYL									0
CDYL2							Yes		1
CEBPZOS									0
CEL				Yes					1
CELA3A				Yes					1
CELF2									0
CELF3									0
CELSR3									0
CEMIP									0
CENPI							Yes		1
CENPV									0
CEP104						Yes			1
CEP120									0
CEP128									0
CEP170B						Yes	Yes		2
CEP350				Yes		Yes			2
CEP83	Yes								1
CEP85								Yes	1
CEP95							Yes		1
CERCAM				Yes			Yes		2
CERK				Yes					1
CERS1									0
CERS2								Yes	1
CERS3				Yes			Yes		2
CERS4									0
CERS6									0
CERT1				Yes					1
CETN1									0
CFAP221									0
CFAP251									0
CFAP410									0
CFAP46									0
CFAP57									0
CFAP61									0
CFAP90									0
CFAP91									0
CGAS				Yes					1
CGNL1									0
CHAC1				Yes			Yes	Yes	3
CHAT									0
CHCHD7								Yes	1
CHD3									0
CHD4									0
CHD5									0
CHD9				Yes				Yes	2
CHDH						Yes		Yes	2
CHIA									0
CHMP4B									0
CHMP6								Yes	1
CHN2							Yes		1
CHORDC1								Yes	1
CHPF							Yes		1
CHPF2				Yes			Yes		2
CHRM3									0
CHRNA1				Yes			Yes		2
CHRNA10									0
CHRNA2									0
CHRNA3									0
CHRNA6									0
CHRNA9									0
CHRNB2									0
CHRNB4									0
CHST1									0
CHST13								Yes	1
CHST15				Yes					1
CHST2				Yes					1
CHST7	Yes			Yes					2
CHST8									0
CHUK				Yes					1
CIAO2A									0
CIART						Yes			1
CIB2									0
CIB3									0
CILK1									0
CILP2				Yes					1
CIR1				Yes					1
CISH									0
CIT	Yes		Yes				Yes	Yes	4
CKM				Yes					1
CKMT1A							Yes		1
CLASP1	Yes					Yes			2
CLCN1									0
CLCN2	Yes		Yes	Yes		Yes		Yes	5
CLCN3									0
CLCN5	Yes							Yes	2
CLCN6								Yes	1
CLDN10									0
CLDN14									0
CLDN20	Yes								1
CLDN4									0
CLEC16A									0
CLEC18A									0
CLEC3A									0
CLEC3B				Yes					1
CLHC1									0
CLIP1									0
CLIP2				Yes					1
CLIP3									0
CLIP4									0
CLMN				Yes			Yes		2
CLN5							Yes		1
CLN6									0
CLPB						Yes	Yes	Yes	3
CLPX									0
CLRN3									0
CLSPN							Yes		1
CLSTN2									0
CLSTN3									0
CLTCL1							Yes		1
CLUH									0
CLUL1									0
CLVS1									0
CMAS									0
CMIP				Yes					1
CMKLR1									0
CMKLR2									0
CMPK1				Yes			Yes	Yes	3
CMPK2							Yes		1
CNGA1									0
CNGA2									0
CNGA3									0
CNIH3	Yes		Yes						2
CNIH4								Yes	1
CNKSR2									0
CNMD									0
CNN1	Yes		Yes				Yes	Yes	4
CNNM1									0
CNNM2									0
CNNM4	Yes		Yes					Yes	3
CNOT2				Yes				Yes	2
CNOT4									0
CNP				Yes		Yes		Yes	3
CNR1									0
CNTD1									0
CNTN1						Yes			1
CNTNAP2									0
CNTNAP5									0
COG1				Yes					1
COG5									0
COL10A1				Yes		Yes	Yes		3
COL12A1				Yes			Yes		2
COL14A1				Yes		Yes	Yes		3
COL21A1				Yes			Yes		2
COL25A1							Yes		1
COL26A1							Yes		1
COL4A1					Yes		Yes		2
COL4A4									0
COL5A1				Yes			Yes		2
COL6A2				Yes	Yes		Yes	Yes	4
COL6A3				Yes	Yes		Yes		3
COL8A1									0
COLEC12				Yes			Yes		2
COLGALT1				Yes					1
COLQ									0
COMMD10									0
COMMD6									0
COMTD1				Yes				Yes	2
COPB2									0
COPS3								Yes	1
COPS6	Yes							Yes	2
COQ10A						Yes		Yes	2
COQ8A									0
CORIN				Yes	Yes				2
CORO1C							Yes		1
CORO2A									0
CORO2B				Yes				Yes	2
COX14									0
COX5B									0
COX7A2							Yes	Yes	2
CPA1				Yes			Yes		2
CPA6									0
CPD									0
CPEB2				Yes					1
CPEB4				Yes					1
CPLX1									0
CPNE4									0
CPNE7									0
CPNE8									0
CPNE9									0
CPQ				Yes					1
CPS1							Yes		1
CPSF3									0
CPSF7							Yes		1
CPT1A						Yes	Yes	Yes	3
CPXM1							Yes	Yes	2
CPXM2				Yes			Yes		2
CPZ				Yes			Yes		2
CRABP1									0
CRACR2A									0
CRAMP1									0
CREB1									0
CREB3L4				Yes			Yes	Yes	3
CREB5				Yes			Yes		2
CREBBP									0
CREBRF				Yes		Yes	Yes		3
CREM						Yes	Yes		2
CRHR1	Yes								1
CRIP1									0
CRISP2							Yes		1
CRISPLD1							Yes		1
CRISPLD2				Yes		Yes			2
CRK									0
CRTAC1									0
CRTC1									0
CRTC3									0
CRYBB3									0
CRYGS									0
CSDC2									0
CSGALNACT1							Yes		1
CSK									0
CSMD1						Yes			1
CSMD3						Yes			1
CSNK1D						Yes			1
CSNK1E								Yes	1
CSNK2B							Yes	Yes	2
CSPG4				Yes			Yes		2
CSPG5									0
CSRNP1							Yes		1
CSRNP2				Yes					1
CSRNP3									0
CST7				Yes					1
CSTA									0
CTCF				Yes				Yes	2
CTDSP1								Yes	1
CTDSPL2				Yes				Yes	2
CTHRC1							Yes		1
CTIF									0
CTNND1								Yes	1
CTSO				Yes				Yes	2
CTSS									0
CTSZ									0
CTTN									0
CTTNBP2				Yes					1
CTTNBP2NL									0
CTXN1									0
CTXN2									0
CUBN									0
CUL2				Yes				Yes	2
CUL3									0
CUL5				Yes		Yes		Yes	3
CUTA								Yes	1
CUX2	Yes		Yes					Yes	3
CX3CR1									0
CXCR3							Yes	Yes	2
CXCR5									0
CXXC4									0
CXXC5				Yes					1
CYLD									0
CYP19A1									0
CYP2R1									0
CYP7B1				Yes	Yes	Yes		Yes	4
CYP8B1								Yes	1
CYTH2									0
CYTH3				Yes				Yes	2
CYTIP									0
CYTL1							Yes		1
DAAM2				Yes		Yes			2
DAG1									0
DAGLA									0
DAGLB									0
DAPK2								Yes	1
DARS2									0
DBI				Yes					1
DBN1								Yes	1
DBNDD1									0
DCAF1								Yes	1
DCAF15							Yes	Yes	2
DCAF7	Yes								1
DCAF8								Yes	1
DCDC2	Yes				Yes				2
DCLK2									0
DCTN1						Yes			1
DCTN6									0
DDAH1								Yes	1
DDHD1				Yes					1
DDHD2									0
DDIT4						Yes			1
DDIT4L				Yes		Yes			2
DDR1						Yes			1
DDR2							Yes		1
DDRGK1				Yes					1
DDX1									0
DDX10									0
DDX17									0
DDX24									0
DDX31									0
DDX39A				Yes				Yes	2
DDX41				Yes				Yes	2
DDX5				Yes			Yes		2
DDX6				Yes				Yes	2
DENND11									0
DENND1B							Yes	Yes	2
DENND2A						Yes	Yes		2
DENND2C				Yes					1
DENND3				Yes					1
DENND4B							Yes		1
DENND4C								Yes	1
DENND5A									0
DEPDC1B									0
DEPDC7									0
DGKA							Yes		1
DGKB									0
DGKD									0
DGKG									0
DGKH									0
DGKQ				Yes					1
DGKZ									0
DGLUCY				Yes				Yes	2
DHRS11	Yes			Yes		Yes	Yes	Yes	5
DHX29									0
DHX30				Yes				Yes	2
DHX32									0
DHX40									0
DHX57									0
DHX8				Yes				Yes	2
DIAPH1									0
DIAPH2	Yes		Yes	Yes					3
DIO3						Yes			1
DIP2A									0
DIP2C									0
DIPK1A									0
DIRAS1									0
DIS3									0
DIS3L2									0
DISP3									0
DIXDC1								Yes	1
DKK3				Yes	Yes		Yes		3
DLC1								Yes	1
DLG3							Yes		1
DLG4									0
DLG5				Yes		Yes		Yes	3
DLGAP1									0
DLGAP2						Yes			1
DLGAP4						Yes			1
DLK1							Yes		1
DLL4									0
DLST	Yes							Yes	2
DLX3							Yes		1
DMGDH							Yes		1
DMRTA1									0
DMWD						Yes			1
DMXL1				Yes					1
DNAAF5									0
DNAH10									0
DNAH11									0
DNAH12									0
DNAH17									0
DNAH2									0
DNAH5								Yes	1
DNAH6									0
DNAH7	Yes		Yes						2
DNAH8									0
DNAI3									0
DNAJA2									0
DNAJA4								Yes	1
DNAJC11									0
DNAJC13									0
DNAJC16	Yes							Yes	2
DNAJC22				Yes					1
DNAJC30				Yes					1
DNAJC5									0
DNAJC6									0
DNASE2B						Yes	Yes		2
DNM2									0
DNM3				Yes					1
DNTTIP1				Yes					1
DOC2A									0
DOC2B	Yes		Yes			Yes			3
DOCK10				Yes					1
DOCK3						Yes			1
DOCK6									0
DOCK7				Yes					1
DOCK8						Yes	Yes		2
DOCK9									0
DOK4									0
DOK7				Yes					1
DOP1A							Yes		1
DOP1B									0
DOT1L				Yes					1
DPP6									0
DPP9							Yes		1
DPY19L3									0
DPY19L4									0
DPYSL2									0
DQX1									0
DRD1									0
DRD5									0
DSCAM							Yes		1
DSCAML1						Yes			1
DSEL									0
DSP						Yes	Yes		2
DST									0
DTHD1							Yes		1
DTWD2				Yes		Yes	Yes		3
DTX1									0
DUOXA2									0
DUS2									0
DUSP10				Yes			Yes		2
DUSP13									0
DUSP19									0
DUSP26									0
DUSP28				Yes					1
DXO				Yes			Yes	Yes	3
DYNC1H1							Yes		1
DYNC1I1									0
DYNC1I2							Yes	Yes	2
DYNC2H1									0
DYNC2I1						Yes			1
DYNLT1									0
DYNLT3								Yes	1
DYRK4				Yes					1
E2F1							Yes	Yes	2
E2F3				Yes		Yes	Yes	Yes	4
E2F4									0
EBF1				Yes		Yes			2
ECEL1									0
ECHDC1				Yes					1
ECHDC3									0
ECM2				Yes					1
EDEM3	Yes			Yes					2
EDIL3							Yes		1
EDNRB							Yes		1
EDRF1									0
EEA1									0
EEF1A1									0
EEF1AKMT3				Yes		Yes			2
EEF1AKMT4							Yes		1
EEF1E1								Yes	1
EEIG1				Yes					1
EFEMP1									0
EFL1				Yes				Yes	2
EFNA5				Yes		Yes	Yes		3
EFNB2							Yes		1
EFR3B				Yes					1
EGFLAM									0
EGLN2				Yes				Yes	2
EGR2									0
EHBP1				Yes					1
EHD2									0
EIF2AK3									0
EIF2AK4									0
EIF3B				Yes					1
EIF4E3									0
EIF4ENIF1				Yes			Yes		2
EIF4G3				Yes			Yes		2
EIF5AL1									0
ELAPOR1						Yes	Yes		2
ELAVL1				Yes				Yes	2
ELFN1									0
ELFN2						Yes			1
ELK3				Yes					1
ELMO2						Yes			1
ELMO3									0
ELMOD3				Yes					1
ELOF1	Yes								1
ELP1				Yes				Yes	2
EMC1				Yes				Yes	2
EMILIN2				Yes			Yes	Yes	3
EMILIN3				Yes			Yes		2
EML3									0
EML4								Yes	1
EML5									0
EML6									0
EMP1				Yes					1
EMP3									0
EN1				Yes					1
ENC1									0
ENDOV									0
ENO2									0
ENOX1									0
ENOX2									0
ENPP2							Yes		1
ENPP7									0
ENSACLG00000000008				Yes					1
ENSACLG00000000009				Yes					1
ENSACLG00000000014				Yes					1
ENSACLG00000000015									0
ENSACLG00000000021							Yes		1
ENSACLG00000000026								Yes	1
ENSACLG00000000028	Yes								1
ENSACLG00000000034									0
ENSACLG00000000036									0
ENSACLG00000000037									0
ENSACLG00000000039	Yes								1
ENSACLG00000000041									0
ENSACLG00000000043									0
ENSACLG00000000044									0
ENSACLG00000000045							Yes		1
ENSACLG00000000046	Yes						Yes		2
ENSACLG00000000052									0
ENSACLG00000000055									0
ENSACLG00000000058						Yes			1
ENSACLG00000000060	Yes								1
ENSACLG00000000061									0
ENSACLG00000000063									0
ENSACLG00000000065									0
ENSACLG00000000066									0
ENSACLG00000000067							Yes		1
ENSACLG00000000068				Yes			Yes		2
ENSACLG00000000069									0
ENSACLG00000000074				Yes					1
ENSACLG00000000075									0
ENSACLG00000000076						Yes	Yes	Yes	3
ENSACLG00000000083									0
ENSACLG00000000084				Yes					1
ENSACLG00000000085									0
ENSACLG00000000086									0
ENSACLG00000000088									0
ENSACLG00000000089									0
ENSACLG00000000090									0
ENSACLG00000000091									0
ENSACLG00000000093				Yes					1
ENSACLG00000000095							Yes		1
ENSACLG00000000100									0
ENSACLG00000000101							Yes		1
ENSACLG00000000102				Yes					1
ENSACLG00000000105									0
ENSACLG00000000112									0
ENSACLG00000000113									0
ENSACLG00000000114									0
ENSACLG00000000115				Yes			Yes	Yes	3
ENSACLG00000000116									0
ENSACLG00000000119									0
ENSACLG00000000120									0
ENSACLG00000000128									0
ENSACLG00000000131							Yes		1
ENSACLG00000000134									0
ENSACLG00000000138									0
ENSACLG00000000142									0
ENSACLG00000000146									0
ENSACLG00000000147									0
ENSACLG00000000148									0
ENSACLG00000000149									0
ENSACLG00000000150								Yes	1
ENSACLG00000000152								Yes	1
ENSACLG00000000153									0
ENSACLG00000000165									0
ENSACLG00000000166							Yes		1
ENSACLG00000000167									0
ENSACLG00000000171				Yes			Yes		2
ENSACLG00000000173									0
ENSACLG00000000175									0
ENSACLG00000000179				Yes					1
ENSACLG00000000182									0
ENSACLG00000000185									0
ENSACLG00000000186								Yes	1
ENSACLG00000000189									0
ENSACLG00000000191							Yes		1
ENSACLG00000000194									0
ENSACLG00000000197									0
ENSACLG00000000198							Yes		1
ENSACLG00000000201									0
ENSACLG00000000203									0
ENSACLG00000000205									0
ENSACLG00000000206									0
ENSACLG00000000207									0
ENSACLG00000000208							Yes		1
ENSACLG00000000209						Yes			1
ENSACLG00000000211									0
ENSACLG00000000213									0
ENSACLG00000000214									0
ENSACLG00000000215									0
ENSACLG00000000216									0
ENSACLG00000000217									0
ENSACLG00000000218									0
ENSACLG00000000219									0
ENSACLG00000000220									0
ENSACLG00000000221									0
ENSACLG00000000223									0
ENSACLG00000000224									0
ENSACLG00000000225									0
ENSACLG00000000230									0
ENSACLG00000000231							Yes		1
ENSACLG00000000232									0
ENSACLG00000000234									0
ENSACLG00000000236									0
ENSACLG00000000237									0
ENSACLG00000000239									0
ENSACLG00000000240									0
ENSACLG00000000243				Yes			Yes		2
ENSACLG00000000244						Yes	Yes	Yes	3
ENSACLG00000000246							Yes		1
ENSACLG00000000249				Yes		Yes	Yes	Yes	4
ENSACLG00000000250									0
ENSACLG00000000251									0
ENSACLG00000000253									0
ENSACLG00000000255									0
ENSACLG00000000257									0
ENSACLG00000000258								Yes	1
ENSACLG00000000259									0
ENSACLG00000000261									0
ENSACLG00000000262				Yes					1
ENSACLG00000000263									0
ENSACLG00000000266									0
ENSACLG00000000267									0
ENSACLG00000000269									0
ENSACLG00000000271									0
ENSACLG00000000276									0
ENSACLG00000000278									0
ENSACLG00000000280									0
ENSACLG00000000283									0
ENSACLG00000000284									0
ENSACLG00000000285									0
ENSACLG00000000286									0
ENSACLG00000000287									0
ENSACLG00000000288									0
ENSACLG00000000289							Yes	Yes	2
ENSACLG00000000290				Yes					1
ENSACLG00000000291									0
ENSACLG00000000294									0
ENSACLG00000000297									0
ENSACLG00000000299									0
ENSACLG00000000301									0
ENSACLG00000000303									0
ENSACLG00000000305									0
ENSACLG00000000306									0
ENSACLG00000000308	Yes								1
ENSACLG00000000310									0
ENSACLG00000000311				Yes			Yes		2
ENSACLG00000000315									0
ENSACLG00000000316				Yes					1
ENSACLG00000000318							Yes		1
ENSACLG00000000319	Yes								1
ENSACLG00000000320									0
ENSACLG00000000322									0
ENSACLG00000000323									0
ENSACLG00000000324									0
ENSACLG00000000325									0
ENSACLG00000000326							Yes		1
ENSACLG00000000329							Yes		1
ENSACLG00000000330							Yes		1
ENSACLG00000000331									0
ENSACLG00000000333							Yes		1
ENSACLG00000000335									0
ENSACLG00000000336									0
ENSACLG00000000337									0
ENSACLG00000000340									0
ENSACLG00000000341									0
ENSACLG00000000343									0
ENSACLG00000000347								Yes	1
ENSACLG00000000348				Yes					1
ENSACLG00000000349									0
ENSACLG00000000350									0
ENSACLG00000000353							Yes		1
ENSACLG00000000356									0
ENSACLG00000000361									0
ENSACLG00000000362									0
ENSACLG00000000364									0
ENSACLG00000000365									0
ENSACLG00000000367									0
ENSACLG00000000368									0
ENSACLG00000000370									0
ENSACLG00000000371									0
ENSACLG00000000373									0
ENSACLG00000000376									0
ENSACLG00000000379									0
ENSACLG00000000380									0
ENSACLG00000000381							Yes		1
ENSACLG00000000383									0
ENSACLG00000000384									0
ENSACLG00000000387									0
ENSACLG00000000390									0
ENSACLG00000000391									0
ENSACLG00000000393									0
ENSACLG00000000395									0
ENSACLG00000000397								Yes	1
ENSACLG00000000399									0
ENSACLG00000000401									0
ENSACLG00000000402									0
ENSACLG00000000407									0
ENSACLG00000000409							Yes		1
ENSACLG00000000411									0
ENSACLG00000000413									0
ENSACLG00000000414									0
ENSACLG00000000415									0
ENSACLG00000000419				Yes					1
ENSACLG00000000420							Yes		1
ENSACLG00000000422									0
ENSACLG00000000423									0
ENSACLG00000000427									0
ENSACLG00000000431									0
ENSACLG00000000435									0
ENSACLG00000000436									0
ENSACLG00000000437									0
ENSACLG00000000438									0
ENSACLG00000000441									0
ENSACLG00000000443									0
ENSACLG00000000444							Yes		1
ENSACLG00000000447									0
ENSACLG00000000450									0
ENSACLG00000000452									0
ENSACLG00000000462				Yes					1
ENSACLG00000000463									0
ENSACLG00000000466									0
ENSACLG00000000468									0
ENSACLG00000000473									0
ENSACLG00000000474									0
ENSACLG00000000478									0
ENSACLG00000000479									0
ENSACLG00000000482									0
ENSACLG00000000483									0
ENSACLG00000000487									0
ENSACLG00000000488									0
ENSACLG00000000489									0
ENSACLG00000000490									0
ENSACLG00000000492									0
ENSACLG00000000493									0
ENSACLG00000000494									0
ENSACLG00000000496									0
ENSACLG00000000497									0
ENSACLG00000000499									0
ENSACLG00000000501							Yes		1
ENSACLG00000000503									0
ENSACLG00000000505									0
ENSACLG00000000507									0
ENSACLG00000000509									0
ENSACLG00000000511									0
ENSACLG00000000512									0
ENSACLG00000000513									0
ENSACLG00000000516				Yes					1
ENSACLG00000000521									0
ENSACLG00000000522									0
ENSACLG00000000525									0
ENSACLG00000000528									0
ENSACLG00000000531									0
ENSACLG00000000536									0
ENSACLG00000000537							Yes		1
ENSACLG00000000538									0
ENSACLG00000000539									0
ENSACLG00000000540									0
ENSACLG00000000541				Yes			Yes		2
ENSACLG00000000543							Yes	Yes	2
ENSACLG00000000545									0
ENSACLG00000000546									0
ENSACLG00000000547									0
ENSACLG00000000552							Yes	Yes	2
ENSACLG00000000557									0
ENSACLG00000000558									0
ENSACLG00000000560									0
ENSACLG00000000564									0
ENSACLG00000000570									0
ENSACLG00000000571									0
ENSACLG00000000577									0
ENSACLG00000000579									0
ENSACLG00000000580									0
ENSACLG00000000581	Yes								1
ENSACLG00000000582									0
ENSACLG00000000583				Yes					1
ENSACLG00000000584									0
ENSACLG00000000586									0
ENSACLG00000000587					Yes				1
ENSACLG00000000592									0
ENSACLG00000000593									0
ENSACLG00000000594									0
ENSACLG00000000597									0
ENSACLG00000000599									0
ENSACLG00000000600									0
ENSACLG00000000602									0
ENSACLG00000000603									0
ENSACLG00000000606									0
ENSACLG00000000615									0
ENSACLG00000000622									0
ENSACLG00000000625							Yes		1
ENSACLG00000000626									0
ENSACLG00000000628									0
ENSACLG00000000632	Yes								1
ENSACLG00000000633							Yes		1
ENSACLG00000000636									0
ENSACLG00000000637									0
ENSACLG00000000638									0
ENSACLG00000000639									0
ENSACLG00000000641									0
ENSACLG00000000642									0
ENSACLG00000000643									0
ENSACLG00000000645				Yes					1
ENSACLG00000000648									0
ENSACLG00000000650									0
ENSACLG00000000652									0
ENSACLG00000000653									0
ENSACLG00000000661									0
ENSACLG00000000666				Yes					1
ENSACLG00000000678									0
ENSACLG00000000680									0
ENSACLG00000000681							Yes		1
ENSACLG00000000689								Yes	1
ENSACLG00000000690									0
ENSACLG00000000691							Yes		1
ENSACLG00000000695									0
ENSACLG00000000697	Yes								1
ENSACLG00000000699									0
ENSACLG00000000701						Yes			1
ENSACLG00000000703								Yes	1
ENSACLG00000000704									0
ENSACLG00000000705									0
ENSACLG00000000707	Yes								1
ENSACLG00000000710									0
ENSACLG00000000711									0
ENSACLG00000000713							Yes	Yes	2
ENSACLG00000000714							Yes		1
ENSACLG00000000716				Yes			Yes		2
ENSACLG00000000717							Yes		1
ENSACLG00000000718									0
ENSACLG00000000720									0
ENSACLG00000000721									0
ENSACLG00000000723									0
ENSACLG00000000725									0
ENSACLG00000000729									0
ENSACLG00000000731									0
ENSACLG00000000733							Yes		1
ENSACLG00000000734									0
ENSACLG00000000736	Yes								1
ENSACLG00000000737						Yes	Yes		2
ENSACLG00000000745									0
ENSACLG00000000749									0
ENSACLG00000000756									0
ENSACLG00000000757									0
ENSACLG00000000758									0
ENSACLG00000000759									0
ENSACLG00000000765				Yes				Yes	2
ENSACLG00000000769									0
ENSACLG00000000775								Yes	1
ENSACLG00000000776						Yes			1
ENSACLG00000000777				Yes					1
ENSACLG00000000780									0
ENSACLG00000000781									0
ENSACLG00000000791									0
ENSACLG00000000792									0
ENSACLG00000000793				Yes					1
ENSACLG00000000794									0
ENSACLG00000000799									0
ENSACLG00000000800									0
ENSACLG00000000802									0
ENSACLG00000000806				Yes					1
ENSACLG00000000808									0
ENSACLG00000000809									0
ENSACLG00000000810									0
ENSACLG00000000812				Yes				Yes	2
ENSACLG00000000816									0
ENSACLG00000000822						Yes			1
ENSACLG00000000824							Yes		1
ENSACLG00000000825						Yes			1
ENSACLG00000000826				Yes					1
ENSACLG00000000828									0
ENSACLG00000000830									0
ENSACLG00000000831									0
ENSACLG00000000832									0
ENSACLG00000000835									0
ENSACLG00000000836									0
ENSACLG00000000840									0
ENSACLG00000000842									0
ENSACLG00000000844									0
ENSACLG00000000846									0
ENSACLG00000000848									0
ENSACLG00000000849									0
ENSACLG00000000851									0
ENSACLG00000000852									0
ENSACLG00000000859									0
ENSACLG00000000860									0
ENSACLG00000000862						Yes		Yes	2
ENSACLG00000000864									0
ENSACLG00000000865									0
ENSACLG00000000868									0
ENSACLG00000000869									0
ENSACLG00000000874									0
ENSACLG00000000876									0
ENSACLG00000000877									0
ENSACLG00000000880									0
ENSACLG00000000881									0
ENSACLG00000000883									0
ENSACLG00000000885				Yes			Yes		2
ENSACLG00000000886									0
ENSACLG00000000887									0
ENSACLG00000000889							Yes		1
ENSACLG00000000891									0
ENSACLG00000000892							Yes		1
ENSACLG00000000893									0
ENSACLG00000000894									0
ENSACLG00000000895				Yes					1
ENSACLG00000000896									0
ENSACLG00000000898						Yes	Yes	Yes	3
ENSACLG00000000899									0
ENSACLG00000000903									0
ENSACLG00000000906									0
ENSACLG00000000907									0
ENSACLG00000000908									0
ENSACLG00000000911									0
ENSACLG00000000912									0
ENSACLG00000000918									0
ENSACLG00000000920						Yes		Yes	2
ENSACLG00000000921									0
ENSACLG00000000924									0
ENSACLG00000000925									0
ENSACLG00000000926								Yes	1
ENSACLG00000000927									0
ENSACLG00000000928									0
ENSACLG00000000929									0
ENSACLG00000000930									0
ENSACLG00000000932									0
ENSACLG00000000933	Yes								1
ENSACLG00000000936									0
ENSACLG00000000938									0
ENSACLG00000000939						Yes			1
ENSACLG00000000943									0
ENSACLG00000000944									0
ENSACLG00000000945									0
ENSACLG00000000947	Yes								1
ENSACLG00000000948									0
ENSACLG00000000949									0
ENSACLG00000000952							Yes		1
ENSACLG00000000953				Yes			Yes		2
ENSACLG00000000957									0
ENSACLG00000000958									0
ENSACLG00000000962									0
ENSACLG00000000966				Yes		Yes	Yes		3
ENSACLG00000000970									0
ENSACLG00000000972									0
ENSACLG00000000973				Yes					1
ENSACLG00000000975									0
ENSACLG00000000976									0
ENSACLG00000000979									0
ENSACLG00000000987									0
ENSACLG00000000991							Yes		1
ENSACLG00000000995								Yes	1
ENSACLG00000001003				Yes					1
ENSACLG00000001006									0
ENSACLG00000001007	Yes								1
ENSACLG00000001010									0
ENSACLG00000001012									0
ENSACLG00000001013									0
ENSACLG00000001018									0
ENSACLG00000001019				Yes					1
ENSACLG00000001020							Yes		1
ENSACLG00000001021									0
ENSACLG00000001023									0
ENSACLG00000001024							Yes		1
ENSACLG00000001025									0
ENSACLG00000001026									0
ENSACLG00000001030									0
ENSACLG00000001032									0
ENSACLG00000001034									0
ENSACLG00000001035									0
ENSACLG00000001036									0
ENSACLG00000001037									0
ENSACLG00000001039	Yes								1
ENSACLG00000001044									0
ENSACLG00000001045									0
ENSACLG00000001046	Yes								1
ENSACLG00000001047				Yes			Yes		2
ENSACLG00000001051									0
ENSACLG00000001053									0
ENSACLG00000001054									0
ENSACLG00000001055									0
ENSACLG00000001057									0
ENSACLG00000001062							Yes		1
ENSACLG00000001064									0
ENSACLG00000001065									0
ENSACLG00000001066									0
ENSACLG00000001067									0
ENSACLG00000001068									0
ENSACLG00000001070									0
ENSACLG00000001071							Yes	Yes	2
ENSACLG00000001075							Yes		1
ENSACLG00000001078									0
ENSACLG00000001083									0
ENSACLG00000001084									0
ENSACLG00000001085									0
ENSACLG00000001086									0
ENSACLG00000001088									0
ENSACLG00000001089									0
ENSACLG00000001091									0
ENSACLG00000001093							Yes		1
ENSACLG00000001096									0
ENSACLG00000001099									0
ENSACLG00000001102								Yes	1
ENSACLG00000001104									0
ENSACLG00000001105									0
ENSACLG00000001108									0
ENSACLG00000001112									0
ENSACLG00000001114	Yes								1
ENSACLG00000001115				Yes					1
ENSACLG00000001117				Yes					1
ENSACLG00000001124				Yes		Yes		Yes	3
ENSACLG00000001125									0
ENSACLG00000001129									0
ENSACLG00000001131									0
ENSACLG00000001134									0
ENSACLG00000001136									0
ENSACLG00000001138									0
ENSACLG00000001139									0
ENSACLG00000001145							Yes		1
ENSACLG00000001148									0
ENSACLG00000001149									0
ENSACLG00000001150									0
ENSACLG00000001152				Yes					1
ENSACLG00000001162	Yes	Yes	Yes						3
ENSACLG00000001163									0
ENSACLG00000001165									0
ENSACLG00000001166				Yes					1
ENSACLG00000001167									0
ENSACLG00000001168									0
ENSACLG00000001169									0
ENSACLG00000001170									0
ENSACLG00000001172									0
ENSACLG00000001175							Yes		1
ENSACLG00000001176							Yes		1
ENSACLG00000001179									0
ENSACLG00000001183									0
ENSACLG00000001189									0
ENSACLG00000001192									0
ENSACLG00000001199				Yes		Yes		Yes	3
ENSACLG00000001200									0
ENSACLG00000001202									0
ENSACLG00000001204									0
ENSACLG00000001206									0
ENSACLG00000001207									0
ENSACLG00000001208									0
ENSACLG00000001211									0
ENSACLG00000001216								Yes	1
ENSACLG00000001220									0
ENSACLG00000001222									0
ENSACLG00000001224						Yes			1
ENSACLG00000001226									0
ENSACLG00000001228									0
ENSACLG00000001230									0
ENSACLG00000001232				Yes					1
ENSACLG00000001233	Yes	Yes							2
ENSACLG00000001236									0
ENSACLG00000001240									0
ENSACLG00000001245	Yes								1
ENSACLG00000001246									0
ENSACLG00000001247						Yes			1
ENSACLG00000001248									0
ENSACLG00000001249									0
ENSACLG00000001250	Yes								1
ENSACLG00000001254									0
ENSACLG00000001255				Yes					1
ENSACLG00000001256									0
ENSACLG00000001258									0
ENSACLG00000001259	Yes								1
ENSACLG00000001261									0
ENSACLG00000001262	Yes			Yes			Yes		3
ENSACLG00000001265									0
ENSACLG00000001267									0
ENSACLG00000001268				Yes					1
ENSACLG00000001269									0
ENSACLG00000001271									0
ENSACLG00000001276	Yes								1
ENSACLG00000001277									0
ENSACLG00000001278									0
ENSACLG00000001280							Yes		1
ENSACLG00000001281									0
ENSACLG00000001282									0
ENSACLG00000001283							Yes		1
ENSACLG00000001285									0
ENSACLG00000001287						Yes			1
ENSACLG00000001288	Yes		Yes	Yes			Yes	Yes	5
ENSACLG00000001292									0
ENSACLG00000001293							Yes	Yes	2
ENSACLG00000001298									0
ENSACLG00000001299									0
ENSACLG00000001304	Yes			Yes		Yes	Yes		4
ENSACLG00000001306									0
ENSACLG00000001307									0
ENSACLG00000001311									0
ENSACLG00000001319									0
ENSACLG00000001323					Yes	Yes			2
ENSACLG00000001324							Yes	Yes	2
ENSACLG00000001326									0
ENSACLG00000001332									0
ENSACLG00000001333						Yes			1
ENSACLG00000001334									0
ENSACLG00000001335									0
ENSACLG00000001337									0
ENSACLG00000001338									0
ENSACLG00000001341									0
ENSACLG00000001343									0
ENSACLG00000001353				Yes		Yes			2
ENSACLG00000001354									0
ENSACLG00000001359				Yes					1
ENSACLG00000001361									0
ENSACLG00000001365									0
ENSACLG00000001368									0
ENSACLG00000001369				Yes				Yes	2
ENSACLG00000001371									0
ENSACLG00000001373	Yes								1
ENSACLG00000001375	Yes		Yes	Yes				Yes	4
ENSACLG00000001376									0
ENSACLG00000001378									0
ENSACLG00000001379									0
ENSACLG00000001380									0
ENSACLG00000001381									0
ENSACLG00000001382									0
ENSACLG00000001387									0
ENSACLG00000001388									0
ENSACLG00000001389									0
ENSACLG00000001393									0
ENSACLG00000001394									0
ENSACLG00000001396									0
ENSACLG00000001397									0
ENSACLG00000001403				Yes		Yes			2
ENSACLG00000001405									0
ENSACLG00000001407									0
ENSACLG00000001408									0
ENSACLG00000001409									0
ENSACLG00000001414									0
ENSACLG00000001415	Yes		Yes						2
ENSACLG00000001416									0
ENSACLG00000001417									0
ENSACLG00000001419									0
ENSACLG00000001423									0
ENSACLG00000001425									0
ENSACLG00000001429									0
ENSACLG00000001430									0
ENSACLG00000001432									0
ENSACLG00000001433				Yes					1
ENSACLG00000001434									0
ENSACLG00000001435									0
ENSACLG00000001436									0
ENSACLG00000001437									0
ENSACLG00000001442							Yes		1
ENSACLG00000001451	Yes								1
ENSACLG00000001455									0
ENSACLG00000001457									0
ENSACLG00000001461				Yes			Yes		2
ENSACLG00000001462									0
ENSACLG00000001463									0
ENSACLG00000001466				Yes					1
ENSACLG00000001468									0
ENSACLG00000001469									0
ENSACLG00000001471									0
ENSACLG00000001472									0
ENSACLG00000001475									0
ENSACLG00000001476									0
ENSACLG00000001479									0
ENSACLG00000001481									0
ENSACLG00000001483									0
ENSACLG00000001486									0
ENSACLG00000001489									0
ENSACLG00000001492									0
ENSACLG00000001494									0
ENSACLG00000001500									0
ENSACLG00000001507									0
ENSACLG00000001509									0
ENSACLG00000001510									0
ENSACLG00000001511					Yes				1
ENSACLG00000001513				Yes					1
ENSACLG00000001514									0
ENSACLG00000001517							Yes		1
ENSACLG00000001520									0
ENSACLG00000001521									0
ENSACLG00000001524									0
ENSACLG00000001526									0
ENSACLG00000001528									0
ENSACLG00000001533							Yes		1
ENSACLG00000001536									0
ENSACLG00000001538									0
ENSACLG00000001539									0
ENSACLG00000001541									0
ENSACLG00000001542									0
ENSACLG00000001543							Yes		1
ENSACLG00000001544									0
ENSACLG00000001546									0
ENSACLG00000001548									0
ENSACLG00000001552				Yes				Yes	2
ENSACLG00000001553									0
ENSACLG00000001554						Yes	Yes	Yes	3
ENSACLG00000001555									0
ENSACLG00000001556									0
ENSACLG00000001558									0
ENSACLG00000001559									0
ENSACLG00000001560						Yes	Yes		2
ENSACLG00000001561									0
ENSACLG00000001563									0
ENSACLG00000001569	Yes								1
ENSACLG00000001570									0
ENSACLG00000001573	Yes								1
ENSACLG00000001574						Yes			1
ENSACLG00000001575	Yes			Yes	Yes		Yes	Yes	5
ENSACLG00000001576									0
ENSACLG00000001580								Yes	1
ENSACLG00000001582									0
ENSACLG00000001588	Yes								1
ENSACLG00000001595							Yes		1
ENSACLG00000001601							Yes		1
ENSACLG00000001604									0
ENSACLG00000001606									0
ENSACLG00000001607				Yes		Yes			2
ENSACLG00000001609									0
ENSACLG00000001610									0
ENSACLG00000001611									0
ENSACLG00000001614									0
ENSACLG00000001616									0
ENSACLG00000001620									0
ENSACLG00000001621									0
ENSACLG00000001624						Yes			1
ENSACLG00000001625									0
ENSACLG00000001630									0
ENSACLG00000001634									0
ENSACLG00000001639									0
ENSACLG00000001640									0
ENSACLG00000001643							Yes		1
ENSACLG00000001645									0
ENSACLG00000001647									0
ENSACLG00000001648				Yes					1
ENSACLG00000001651									0
ENSACLG00000001652									0
ENSACLG00000001654									0
ENSACLG00000001658	Yes								1
ENSACLG00000001659									0
ENSACLG00000001660									0
ENSACLG00000001661									0
ENSACLG00000001662									0
ENSACLG00000001664									0
ENSACLG00000001669				Yes			Yes		2
ENSACLG00000001670							Yes		1
ENSACLG00000001671							Yes		1
ENSACLG00000001672									0
ENSACLG00000001678									0
ENSACLG00000001680									0
ENSACLG00000001681									0
ENSACLG00000001684									0
ENSACLG00000001685									0
ENSACLG00000001692									0
ENSACLG00000001695							Yes		1
ENSACLG00000001698									0
ENSACLG00000001700									0
ENSACLG00000001701									0
ENSACLG00000001702									0
ENSACLG00000001704									0
ENSACLG00000001705									0
ENSACLG00000001708									0
ENSACLG00000001709									0
ENSACLG00000001710									0
ENSACLG00000001711	Yes		Yes					Yes	3
ENSACLG00000001713									0
ENSACLG00000001717				Yes					1
ENSACLG00000001718				Yes					1
ENSACLG00000001719									0
ENSACLG00000001721									0
ENSACLG00000001724									0
ENSACLG00000001725									0
ENSACLG00000001726									0
ENSACLG00000001728									0
ENSACLG00000001729									0
ENSACLG00000001730									0
ENSACLG00000001732									0
ENSACLG00000001736									0
ENSACLG00000001738									0
ENSACLG00000001739				Yes					1
ENSACLG00000001741				Yes					1
ENSACLG00000001744									0
ENSACLG00000001748									0
ENSACLG00000001749									0
ENSACLG00000001750									0
ENSACLG00000001753							Yes		1
ENSACLG00000001755	Yes		Yes						2
ENSACLG00000001756									0
ENSACLG00000001758									0
ENSACLG00000001760									0
ENSACLG00000001764	Yes								1
ENSACLG00000001769				Yes					1
ENSACLG00000001770									0
ENSACLG00000001773									0
ENSACLG00000001777	Yes			Yes					2
ENSACLG00000001782									0
ENSACLG00000001784									0
ENSACLG00000001786				Yes					1
ENSACLG00000001790	Yes			Yes					2
ENSACLG00000001793							Yes		1
ENSACLG00000001796									0
ENSACLG00000001797								Yes	1
ENSACLG00000001800					Yes				1
ENSACLG00000001801									0
ENSACLG00000001806									0
ENSACLG00000001810									0
ENSACLG00000001811									0
ENSACLG00000001812									0
ENSACLG00000001817									0
ENSACLG00000001819									0
ENSACLG00000001823									0
ENSACLG00000001825									0
ENSACLG00000001829									0
ENSACLG00000001833							Yes	Yes	2
ENSACLG00000001834							Yes		1
ENSACLG00000001839									0
ENSACLG00000001845							Yes		1
ENSACLG00000001846									0
ENSACLG00000001848									0
ENSACLG00000001849									0
ENSACLG00000001851									0
ENSACLG00000001852									0
ENSACLG00000001853				Yes			Yes	Yes	3
ENSACLG00000001854				Yes			Yes		2
ENSACLG00000001858									0
ENSACLG00000001860									0
ENSACLG00000001862									0
ENSACLG00000001865									0
ENSACLG00000001867				Yes					1
ENSACLG00000001869									0
ENSACLG00000001871									0
ENSACLG00000001875									0
ENSACLG00000001882									0
ENSACLG00000001884									0
ENSACLG00000001886							Yes		1
ENSACLG00000001891									0
ENSACLG00000001892									0
ENSACLG00000001896									0
ENSACLG00000001897									0
ENSACLG00000001898									0
ENSACLG00000001900									0
ENSACLG00000001902									0
ENSACLG00000001903				Yes				Yes	2
ENSACLG00000001904									0
ENSACLG00000001906									0
ENSACLG00000001907									0
ENSACLG00000001908									0
ENSACLG00000001909									0
ENSACLG00000001910									0
ENSACLG00000001911									0
ENSACLG00000001912									0
ENSACLG00000001918									0
ENSACLG00000001925									0
ENSACLG00000001927									0
ENSACLG00000001928									0
ENSACLG00000001930									0
ENSACLG00000001936									0
ENSACLG00000001944									0
ENSACLG00000001947									0
ENSACLG00000001950									0
ENSACLG00000001951	Yes								1
ENSACLG00000001953								Yes	1
ENSACLG00000001954									0
ENSACLG00000001955									0
ENSACLG00000001957									0
ENSACLG00000001960									0
ENSACLG00000001961									0
ENSACLG00000001967									0
ENSACLG00000001968							Yes		1
ENSACLG00000001969							Yes		1
ENSACLG00000001972							Yes		1
ENSACLG00000001976									0
ENSACLG00000001985									0
ENSACLG00000001987							Yes		1
ENSACLG00000001996									0
ENSACLG00000002000									0
ENSACLG00000002003									0
ENSACLG00000002004						Yes	Yes	Yes	3
ENSACLG00000002005									0
ENSACLG00000002007									0
ENSACLG00000002010									0
ENSACLG00000002013									0
ENSACLG00000002014									0
ENSACLG00000002015									0
ENSACLG00000002016									0
ENSACLG00000002017							Yes	Yes	2
ENSACLG00000002018									0
ENSACLG00000002020									0
ENSACLG00000002021									0
ENSACLG00000002023				Yes				Yes	2
ENSACLG00000002024									0
ENSACLG00000002028									0
ENSACLG00000002032								Yes	1
ENSACLG00000002038									0
ENSACLG00000002039							Yes		1
ENSACLG00000002040							Yes		1
ENSACLG00000002043									0
ENSACLG00000002044									0
ENSACLG00000002045									0
ENSACLG00000002048									0
ENSACLG00000002051									0
ENSACLG00000002053									0
ENSACLG00000002058									0
ENSACLG00000002060							Yes		1
ENSACLG00000002061				Yes		Yes	Yes		3
ENSACLG00000002062								Yes	1
ENSACLG00000002063									0
ENSACLG00000002064									0
ENSACLG00000002067	Yes								1
ENSACLG00000002069									0
ENSACLG00000002070									0
ENSACLG00000002072									0
ENSACLG00000002074									0
ENSACLG00000002075							Yes		1
ENSACLG00000002078									0
ENSACLG00000002079	Yes								1
ENSACLG00000002080									0
ENSACLG00000002085									0
ENSACLG00000002088									0
ENSACLG00000002089									0
ENSACLG00000002090									0
ENSACLG00000002091									0
ENSACLG00000002092									0
ENSACLG00000002094									0
ENSACLG00000002096									0
ENSACLG00000002105				Yes					1
ENSACLG00000002107									0
ENSACLG00000002109									0
ENSACLG00000002110									0
ENSACLG00000002111									0
ENSACLG00000002119				Yes					1
ENSACLG00000002121				Yes					1
ENSACLG00000002124									0
ENSACLG00000002126									0
ENSACLG00000002131									0
ENSACLG00000002139				Yes		Yes	Yes	Yes	4
ENSACLG00000002143								Yes	1
ENSACLG00000002144									0
ENSACLG00000002145									0
ENSACLG00000002151									0
ENSACLG00000002155	Yes								1
ENSACLG00000002160								Yes	1
ENSACLG00000002161									0
ENSACLG00000002162									0
ENSACLG00000002164	Yes	Yes							2
ENSACLG00000002167									0
ENSACLG00000002168				Yes					1
ENSACLG00000002169							Yes		1
ENSACLG00000002171									0
ENSACLG00000002172				Yes				Yes	2
ENSACLG00000002176									0
ENSACLG00000002178									0
ENSACLG00000002180									0
ENSACLG00000002181							Yes		1
ENSACLG00000002182									0
ENSACLG00000002183								Yes	1
ENSACLG00000002186									0
ENSACLG00000002189									0
ENSACLG00000002190									0
ENSACLG00000002199									0
[truncated: 24,627 more rows]
